# Supplementary material for: Transcranial direct current stimulation suggests a causal role of the medial prefrontal cortex in learning social hierarchy
Source: Commun Biol. 2024 Mar 9;7:304. doi: 10.1038/s42003-024-05976-2 (PMC10924847; doi:10.1038/s42003-024-05976-2)
Supplement: Supplementary file 3 — Supplementary Data 1 [file 42003_2024_5976_MOESM3_ESM.xlsx]

## Sheet: Figure2a&b
Subject	Gender	tDCS	Hierarchy_Type	Phase	DataType	Mean
8	1	anode	Non_social	Training	Accuracy_rate	0.666667
9	0	anode	Non_social	Training	Accuracy_rate	0.770833
10	0	anode	Non_social	Training	Accuracy_rate	0.708333
11	1	sham	Non_social	Training	Accuracy_rate	0.673611
12	1	anode	Non_social	Training	Accuracy_rate	0.708333
13	1	anode	Non_social	Training	Accuracy_rate	0.791667
14	0	sham	Non_social	Training	Accuracy_rate	0.708333
15	0	anode	Non_social	Training	Accuracy_rate	0.819444
16	0	anode	Non_social	Training	Accuracy_rate	0.847222
17	0	sham	Non_social	Training	Accuracy_rate	0.805556
18	1	anode	Non_social	Training	Accuracy_rate	0.680556
19	1	sham	Non_social	Training	Accuracy_rate	0.805556
20	1	sham	Non_social	Training	Accuracy_rate	0.8125
21	1	anode	Non_social	Training	Accuracy_rate	0.805556
22	1	sham	Non_social	Training	Accuracy_rate	0.791667
24	1	sham	Non_social	Training	Accuracy_rate	0.736111
25	0	anode	Non_social	Training	Accuracy_rate	0.805556
26	0	sham	Non_social	Training	Accuracy_rate	0.895833
27	0	sham	Non_social	Training	Accuracy_rate	0.534722
28	0	anode	Non_social	Training	Accuracy_rate	0.826389
29	1	anode	Non_social	Training	Accuracy_rate	0.743056
30	1	anode	Non_social	Training	Accuracy_rate	0.958333
31	0	sham	Non_social	Training	Accuracy_rate	0.854167
32	1	sham	Non_social	Training	Accuracy_rate	0.833333
33	1	anode	Non_social	Training	Accuracy_rate	0.8125
36	0	cathode	Non_social	Training	Accuracy_rate	0.784722
37	1	cathode	Non_social	Training	Accuracy_rate	0.854167
38	1	cathode	Non_social	Training	Accuracy_rate	0.770833
39	0	cathode	Non_social	Training	Accuracy_rate	0.833333
40	0	cathode	Non_social	Training	Accuracy_rate	0.666667
41	0	sham	Non_social	Training	Accuracy_rate	0.826389
42	1	cathode	Non_social	Training	Accuracy_rate	0.659722
43	1	sham	Non_social	Training	Accuracy_rate	0.583333
45	1	sham	Non_social	Training	Accuracy_rate	0.576389
46	0	anode	Non_social	Training	Accuracy_rate	0.840278
47	0	anode	Non_social	Training	Accuracy_rate	0.715278
48	1	cathode	Non_social	Training	Accuracy_rate	0.618056
49	1	cathode	Non_social	Training	Accuracy_rate	0.611111
50	0	anode	Non_social	Training	Accuracy_rate	0.805556
51	0	sham	Non_social	Training	Accuracy_rate	0.805556
52	1	anode	Non_social	Training	Accuracy_rate	0.875
53	1	sham	Non_social	Training	Accuracy_rate	0.75
54	0	cathode	Non_social	Training	Accuracy_rate	0.840278
55	0	cathode	Non_social	Training	Accuracy_rate	0.736111
56	1	cathode	Non_social	Training	Accuracy_rate	0.694444
57	0	sham	Non_social	Training	Accuracy_rate	0.840278
58	0	anode	Non_social	Training	Accuracy_rate	0.729167
59	0	anode	Non_social	Training	Accuracy_rate	0.743056
60	1	sham	Non_social	Training	Accuracy_rate	0.6875
61	1	sham	Non_social	Training	Accuracy_rate	0.652778
62	1	anode	Non_social	Training	Accuracy_rate	0.715278
63	0	cathode	Non_social	Training	Accuracy_rate	0.590278
64	0	cathode	Non_social	Training	Accuracy_rate	0.6875
65	0	anode	Non_social	Training	Accuracy_rate	0.736111
66	1	cathode	Non_social	Training	Accuracy_rate	0.777778
67	1	cathode	Non_social	Training	Accuracy_rate	0.659722
68	1	cathode	Non_social	Training	Accuracy_rate	0.652778
69	0	cathode	Non_social	Training	Accuracy_rate	0.756944
70	0	cathode	Non_social	Training	Accuracy_rate	0.756944
71	0	sham	Non_social	Training	Accuracy_rate	0.645833
72	0	anode	Non_social	Training	Accuracy_rate	0.708333
73	1	cathode	Non_social	Training	Accuracy_rate	0.798611
74	1	cathode	Non_social	Training	Accuracy_rate	0.791667
75	1	sham	Non_social	Training	Accuracy_rate	0.659722
76	1	sham	Non_social	Training	Accuracy_rate	0.833333
77	1	anode	Non_social	Training	Accuracy_rate	0.513889
78	1	anode	Non_social	Training	Accuracy_rate	0.631944
79	1	sham	Non_social	Training	Accuracy_rate	0.604167
81	0	sham	Non_social	Training	Accuracy_rate	0.659722
82	0	anode	Non_social	Training	Accuracy_rate	0.895833
83	1	cathode	Non_social	Training	Accuracy_rate	0.791667
84	1	sham	Non_social	Training	Accuracy_rate	0.722222
85	1	cathode	Non_social	Training	Accuracy_rate	0.763889
86	0	anode	Non_social	Training	Accuracy_rate	0.847222
87	1	anode	Non_social	Training	Accuracy_rate	0.590278
88	0	sham	Non_social	Training	Accuracy_rate	0.888889
89	0	sham	Non_social	Training	Accuracy_rate	0.659722
90	1	sham	Non_social	Training	Accuracy_rate	0.819444
91	1	sham	Non_social	Training	Accuracy_rate	0.729167
92	1	cathode	Non_social	Training	Accuracy_rate	0.715278
93	1	anode	Non_social	Training	Accuracy_rate	0.701389
94	1	sham	Non_social	Training	Accuracy_rate	0.548611
95	1	cathode	Non_social	Training	Accuracy_rate	0.680556
96	1	cathode	Non_social	Training	Accuracy_rate	0.791667
97	1	sham	Non_social	Training	Accuracy_rate	0.798611
98	1	anode	Non_social	Training	Accuracy_rate	0.805556
99	1	sham	Non_social	Training	Accuracy_rate	0.798611
100	1	cathode	Non_social	Training	Accuracy_rate	0.805556
101	1	sham	Non_social	Training	Accuracy_rate	0.791667
102	0	cathode	Non_social	Training	Accuracy_rate	0.666667
103	1	sham	Non_social	Training	Accuracy_rate	0.847222
104	1	cathode	Non_social	Training	Accuracy_rate	0.777778
105	1	anode	Non_social	Training	Accuracy_rate	0.798611
106	1	cathode	Non_social	Training	Accuracy_rate	0.569444
107	0	sham	Non_social	Training	Accuracy_rate	0.722222
108	1	cathode	Non_social	Training	Accuracy_rate	0.618056
109	0	sham	Non_social	Training	Accuracy_rate	0.423611
110	1	anode	Non_social	Training	Accuracy_rate	0.763889
111	1	anode	Non_social	Training	Accuracy_rate	0.680556
112	1	sham	Non_social	Training	Accuracy_rate	0.756944
113	1	cathode	Non_social	Training	Accuracy_rate	0.868056
114	1	anode	Non_social	Training	Accuracy_rate	0.8125
115	0	cathode	Non_social	Training	Accuracy_rate	0.743056
116	0	anode	Non_social	Training	Accuracy_rate	0.770833
117	0	anode	Non_social	Training	Accuracy_rate	0.659722
118	1	anode	Non_social	Training	Accuracy_rate	0.784722
119	0	cathode	Non_social	Training	Accuracy_rate	0.652778
120	0	anode	Non_social	Training	Accuracy_rate	0.784722
122	0	sham	Non_social	Training	Accuracy_rate	0.798611
123	0	sham	Non_social	Training	Accuracy_rate	0.784722
124	0	anode	Non_social	Training	Accuracy_rate	0.756944
125	0	cathode	Non_social	Training	Accuracy_rate	0.930556
126	0	cathode	Non_social	Training	Accuracy_rate	0.631944
127	0	anode	Non_social	Training	Accuracy_rate	0.625
128	0	cathode	Non_social	Training	Accuracy_rate	0.5
129	0	sham	Non_social	Training	Accuracy_rate	0.861111
130	1	anode	Non_social	Training	Accuracy_rate	0.826389
132	0	cathode	Non_social	Training	Accuracy_rate	0.576389
133	0	sham	Non_social	Training	Accuracy_rate	0.847222
134	0	cathode	Non_social	Training	Accuracy_rate	0.791667
135	0	sham	Non_social	Training	Accuracy_rate	0.791667
136	0	cathode	Non_social	Training	Accuracy_rate	0.638889
138	0	cathode	Non_social	Training	Accuracy_rate	0.826389
139	0	sham	Non_social	Training	Accuracy_rate	0.875
140	0	cathode	Non_social	Training	Accuracy_rate	0.854167
141	0	sham	Non_social	Training	Accuracy_rate	0.868056
142	0	cathode	Non_social	Training	Accuracy_rate	0.569444
143	0	anode	Non_social	Training	Accuracy_rate	0.597222
8	1	anode	Social	Training	Accuracy_rate	0.694444
9	0	anode	Social	Training	Accuracy_rate	0.75
10	0	anode	Social	Training	Accuracy_rate	0.743056
11	1	sham	Social	Training	Accuracy_rate	0.847222
12	1	anode	Social	Training	Accuracy_rate	0.715278
13	1	anode	Social	Training	Accuracy_rate	0.777778
14	0	sham	Social	Training	Accuracy_rate	0.659722
15	0	anode	Social	Training	Accuracy_rate	0.701389
16	0	anode	Social	Training	Accuracy_rate	0.861111
17	0	sham	Social	Training	Accuracy_rate	0.791667
18	1	anode	Social	Training	Accuracy_rate	0.673611
19	1	sham	Social	Training	Accuracy_rate	0.854167
20	1	sham	Social	Training	Accuracy_rate	0.881944
21	1	anode	Social	Training	Accuracy_rate	0.847222
22	1	sham	Social	Training	Accuracy_rate	0.791667
24	1	sham	Social	Training	Accuracy_rate	0.763889
25	0	anode	Social	Training	Accuracy_rate	0.701389
26	0	sham	Social	Training	Accuracy_rate	0.923611
27	0	sham	Social	Training	Accuracy_rate	0.777778
28	0	anode	Social	Training	Accuracy_rate	0.729167
29	1	anode	Social	Training	Accuracy_rate	0.673611
30	1	anode	Social	Training	Accuracy_rate	0.833333
31	0	sham	Social	Training	Accuracy_rate	0.888889
32	1	sham	Social	Training	Accuracy_rate	0.930556
33	1	anode	Social	Training	Accuracy_rate	0.826389
36	0	cathode	Social	Training	Accuracy_rate	0.736111
37	1	cathode	Social	Training	Accuracy_rate	0.805556
38	1	cathode	Social	Training	Accuracy_rate	0.673611
39	0	cathode	Social	Training	Accuracy_rate	0.770833
40	0	cathode	Social	Training	Accuracy_rate	0.826389
41	0	sham	Social	Training	Accuracy_rate	0.819444
42	1	cathode	Social	Training	Accuracy_rate	0.798611
43	1	sham	Social	Training	Accuracy_rate	0.701389
45	1	sham	Social	Training	Accuracy_rate	0.798611
46	0	anode	Social	Training	Accuracy_rate	0.770833
47	0	anode	Social	Training	Accuracy_rate	0.701389
48	1	cathode	Social	Training	Accuracy_rate	0.694444
49	1	cathode	Social	Training	Accuracy_rate	0.729167
50	0	anode	Social	Training	Accuracy_rate	0.701389
51	0	sham	Social	Training	Accuracy_rate	0.770833
52	1	anode	Social	Training	Accuracy_rate	0.888889
53	1	sham	Social	Training	Accuracy_rate	0.840278
54	0	cathode	Social	Training	Accuracy_rate	0.833333
55	0	cathode	Social	Training	Accuracy_rate	0.729167
56	1	cathode	Social	Training	Accuracy_rate	0.743056
57	0	sham	Social	Training	Accuracy_rate	0.854167
58	0	anode	Social	Training	Accuracy_rate	0.645833
59	0	anode	Social	Training	Accuracy_rate	0.666667
60	1	sham	Social	Training	Accuracy_rate	0.756944
61	1	sham	Social	Training	Accuracy_rate	0.520833
62	1	anode	Social	Training	Accuracy_rate	0.798611
63	0	cathode	Social	Training	Accuracy_rate	0.770833
64	0	cathode	Social	Training	Accuracy_rate	0.847222
65	0	anode	Social	Training	Accuracy_rate	0.770833
66	1	cathode	Social	Training	Accuracy_rate	0.895833
67	1	cathode	Social	Training	Accuracy_rate	0.770833
68	1	cathode	Social	Training	Accuracy_rate	0.736111
69	0	cathode	Social	Training	Accuracy_rate	0.861111
70	0	cathode	Social	Training	Accuracy_rate	0.729167
71	0	sham	Social	Training	Accuracy_rate	0.826389
72	0	anode	Social	Training	Accuracy_rate	0.847222
73	1	cathode	Social	Training	Accuracy_rate	0.805556
74	1	cathode	Social	Training	Accuracy_rate	0.854167
75	1	sham	Social	Training	Accuracy_rate	0.833333
76	1	sham	Social	Training	Accuracy_rate	0.763889
77	1	anode	Social	Training	Accuracy_rate	0.652778
78	1	anode	Social	Training	Accuracy_rate	0.756944
79	1	sham	Social	Training	Accuracy_rate	0.756944
81	0	sham	Social	Training	Accuracy_rate	0.715278
82	0	anode	Social	Training	Accuracy_rate	0.743056
83	1	cathode	Social	Training	Accuracy_rate	0.909722
84	1	sham	Social	Training	Accuracy_rate	0.729167
85	1	cathode	Social	Training	Accuracy_rate	0.847222
86	0	anode	Social	Training	Accuracy_rate	0.638889
87	1	anode	Social	Training	Accuracy_rate	0.784722
88	0	sham	Social	Training	Accuracy_rate	0.784722
89	0	sham	Social	Training	Accuracy_rate	0.611111
90	1	sham	Social	Training	Accuracy_rate	0.631944
91	1	sham	Social	Training	Accuracy_rate	0.520833
92	1	cathode	Social	Training	Accuracy_rate	0.694444
93	1	anode	Social	Training	Accuracy_rate	0.736111
94	1	sham	Social	Training	Accuracy_rate	0.597222
95	1	cathode	Social	Training	Accuracy_rate	0.770833
96	1	cathode	Social	Training	Accuracy_rate	0.826389
97	1	sham	Social	Training	Accuracy_rate	0.819444
98	1	anode	Social	Training	Accuracy_rate	0.694444
99	1	sham	Social	Training	Accuracy_rate	0.729167
100	1	cathode	Social	Training	Accuracy_rate	0.805556
101	1	sham	Social	Training	Accuracy_rate	0.6875
102	0	cathode	Social	Training	Accuracy_rate	0.6875
103	1	sham	Social	Training	Accuracy_rate	0.75
104	1	cathode	Social	Training	Accuracy_rate	0.840278
105	1	anode	Social	Training	Accuracy_rate	0.826389
106	1	cathode	Social	Training	Accuracy_rate	0.618056
107	0	sham	Social	Training	Accuracy_rate	0.826389
108	1	cathode	Social	Training	Accuracy_rate	0.875
109	0	sham	Social	Training	Accuracy_rate	0.541667
110	1	anode	Social	Training	Accuracy_rate	0.673611
111	1	anode	Social	Training	Accuracy_rate	0.673611
112	1	sham	Social	Training	Accuracy_rate	0.916667
113	1	cathode	Social	Training	Accuracy_rate	0.9375
114	1	anode	Social	Training	Accuracy_rate	0.715278
115	0	cathode	Social	Training	Accuracy_rate	0.784722
116	0	anode	Social	Training	Accuracy_rate	0.701389
117	0	anode	Social	Training	Accuracy_rate	0.673611
118	1	anode	Social	Training	Accuracy_rate	0.902778
119	0	cathode	Social	Training	Accuracy_rate	0.756944
120	0	anode	Social	Training	Accuracy_rate	0.694444
122	0	sham	Social	Training	Accuracy_rate	0.756944
123	0	sham	Social	Training	Accuracy_rate	0.833333
124	0	anode	Social	Training	Accuracy_rate	0.631944
125	0	cathode	Social	Training	Accuracy_rate	0.923611
126	0	cathode	Social	Training	Accuracy_rate	0.680556
127	0	anode	Social	Training	Accuracy_rate	0.736111
128	0	cathode	Social	Training	Accuracy_rate	0.763889
129	0	sham	Social	Training	Accuracy_rate	0.861111
130	1	anode	Social	Training	Accuracy_rate	0.708333
132	0	cathode	Social	Training	Accuracy_rate	0.625
133	0	sham	Social	Training	Accuracy_rate	0.861111
134	0	cathode	Social	Training	Accuracy_rate	0.701389
135	0	sham	Social	Training	Accuracy_rate	0.826389
136	0	cathode	Social	Training	Accuracy_rate	0.854167
138	0	cathode	Social	Training	Accuracy_rate	0.798611
139	0	sham	Social	Training	Accuracy_rate	0.791667
140	0	cathode	Social	Training	Accuracy_rate	0.840278
141	0	sham	Social	Training	Accuracy_rate	0.861111
142	0	cathode	Social	Training	Accuracy_rate	0.791667
143	0	anode	Social	Training	Accuracy_rate	0.520833
8	1	anode	Non_social	Training	Reaction_time	1428.09
9	0	anode	Non_social	Training	Reaction_time	1168.63
10	0	anode	Non_social	Training	Reaction_time	1113.42
11	1	sham	Non_social	Training	Reaction_time	1567.22
12	1	anode	Non_social	Training	Reaction_time	1339.78
13	1	anode	Non_social	Training	Reaction_time	1129.38
14	0	sham	Non_social	Training	Reaction_time	1206.25
15	0	anode	Non_social	Training	Reaction_time	1255.79
16	0	anode	Non_social	Training	Reaction_time	1248.49
17	0	sham	Non_social	Training	Reaction_time	1541.08
18	1	anode	Non_social	Training	Reaction_time	1168.61
19	1	sham	Non_social	Training	Reaction_time	1273.65
20	1	sham	Non_social	Training	Reaction_time	1050.28
21	1	anode	Non_social	Training	Reaction_time	1493.15
22	1	sham	Non_social	Training	Reaction_time	1144.51
24	1	sham	Non_social	Training	Reaction_time	1462.03
25	0	anode	Non_social	Training	Reaction_time	1232.51
26	0	sham	Non_social	Training	Reaction_time	1445.55
27	0	sham	Non_social	Training	Reaction_time	1410.76
28	0	anode	Non_social	Training	Reaction_time	1154.12
29	1	anode	Non_social	Training	Reaction_time	986.257
30	1	anode	Non_social	Training	Reaction_time	1025.21
31	0	sham	Non_social	Training	Reaction_time	1662.03
32	1	sham	Non_social	Training	Reaction_time	1134.75
33	1	anode	Non_social	Training	Reaction_time	886.785
36	0	cathode	Non_social	Training	Reaction_time	1565.81
37	1	cathode	Non_social	Training	Reaction_time	958.41
38	1	cathode	Non_social	Training	Reaction_time	1191.44
39	0	cathode	Non_social	Training	Reaction_time	1047.75
40	0	cathode	Non_social	Training	Reaction_time	1462.05
41	0	sham	Non_social	Training	Reaction_time	1159.11
42	1	cathode	Non_social	Training	Reaction_time	1636.91
43	1	sham	Non_social	Training	Reaction_time	1501.99
45	1	sham	Non_social	Training	Reaction_time	1123.68
46	0	anode	Non_social	Training	Reaction_time	1111.31
47	0	anode	Non_social	Training	Reaction_time	1322.1
48	1	cathode	Non_social	Training	Reaction_time	1453.03
49	1	cathode	Non_social	Training	Reaction_time	1688.47
50	0	anode	Non_social	Training	Reaction_time	1575.49
51	0	sham	Non_social	Training	Reaction_time	1355.7
52	1	anode	Non_social	Training	Reaction_time	1283.12
53	1	sham	Non_social	Training	Reaction_time	1117.87
54	0	cathode	Non_social	Training	Reaction_time	1138.45
55	0	cathode	Non_social	Training	Reaction_time	1363.06
56	1	cathode	Non_social	Training	Reaction_time	1397.39
57	0	sham	Non_social	Training	Reaction_time	1208.01
58	0	anode	Non_social	Training	Reaction_time	1104.16
59	0	anode	Non_social	Training	Reaction_time	1448.73
60	1	sham	Non_social	Training	Reaction_time	1509.3
61	1	sham	Non_social	Training	Reaction_time	1449.77
62	1	anode	Non_social	Training	Reaction_time	1221.47
63	0	cathode	Non_social	Training	Reaction_time	1416.99
64	0	cathode	Non_social	Training	Reaction_time	1026.83
65	0	anode	Non_social	Training	Reaction_time	1135.03
66	1	cathode	Non_social	Training	Reaction_time	1658.33
67	1	cathode	Non_social	Training	Reaction_time	1068.38
68	1	cathode	Non_social	Training	Reaction_time	1047.26
69	0	cathode	Non_social	Training	Reaction_time	1334.26
70	0	cathode	Non_social	Training	Reaction_time	1474.37
71	0	sham	Non_social	Training	Reaction_time	1709.31
72	0	anode	Non_social	Training	Reaction_time	1332.19
73	1	cathode	Non_social	Training	Reaction_time	1394.69
74	1	cathode	Non_social	Training	Reaction_time	1427.39
75	1	sham	Non_social	Training	Reaction_time	1358.34
76	1	sham	Non_social	Training	Reaction_time	1289.73
77	1	anode	Non_social	Training	Reaction_time	1166.59
78	1	anode	Non_social	Training	Reaction_time	1351.03
79	1	sham	Non_social	Training	Reaction_time	1357.83
81	0	sham	Non_social	Training	Reaction_time	1326.55
82	0	anode	Non_social	Training	Reaction_time	1131.27
83	1	cathode	Non_social	Training	Reaction_time	1257.87
84	1	sham	Non_social	Training	Reaction_time	1534.02
85	1	cathode	Non_social	Training	Reaction_time	1335.59
86	0	anode	Non_social	Training	Reaction_time	1375.33
87	1	anode	Non_social	Training	Reaction_time	1532.44
88	0	sham	Non_social	Training	Reaction_time	1423.39
89	0	sham	Non_social	Training	Reaction_time	1670.06
90	1	sham	Non_social	Training	Reaction_time	1225.85
91	1	sham	Non_social	Training	Reaction_time	1305.47
92	1	cathode	Non_social	Training	Reaction_time	1501.64
93	1	anode	Non_social	Training	Reaction_time	1517.82
94	1	sham	Non_social	Training	Reaction_time	1560.1
95	1	cathode	Non_social	Training	Reaction_time	1004.67
96	1	cathode	Non_social	Training	Reaction_time	1112.01
97	1	sham	Non_social	Training	Reaction_time	1274.63
98	1	anode	Non_social	Training	Reaction_time	1195.88
99	1	sham	Non_social	Training	Reaction_time	1048.69
100	1	cathode	Non_social	Training	Reaction_time	1121.17
101	1	sham	Non_social	Training	Reaction_time	1163.19
102	0	cathode	Non_social	Training	Reaction_time	1357.86
103	1	sham	Non_social	Training	Reaction_time	1395.57
104	1	cathode	Non_social	Training	Reaction_time	1567.55
105	1	anode	Non_social	Training	Reaction_time	1238.22
106	1	cathode	Non_social	Training	Reaction_time	1531.02
107	0	sham	Non_social	Training	Reaction_time	1322.71
108	1	cathode	Non_social	Training	Reaction_time	1074.74
109	0	sham	Non_social	Training	Reaction_time	826.91
110	1	anode	Non_social	Training	Reaction_time	1561.51
111	1	anode	Non_social	Training	Reaction_time	1552.83
112	1	sham	Non_social	Training	Reaction_time	1316.36
113	1	cathode	Non_social	Training	Reaction_time	1528.07
114	1	anode	Non_social	Training	Reaction_time	1296.62
115	0	cathode	Non_social	Training	Reaction_time	1404.53
116	0	anode	Non_social	Training	Reaction_time	1592.76
117	0	anode	Non_social	Training	Reaction_time	1207.42
118	1	anode	Non_social	Training	Reaction_time	1453.38
119	0	cathode	Non_social	Training	Reaction_time	1244.47
120	0	anode	Non_social	Training	Reaction_time	1318.29
122	0	sham	Non_social	Training	Reaction_time	1322.64
123	0	sham	Non_social	Training	Reaction_time	1229.45
124	0	anode	Non_social	Training	Reaction_time	1234.83
125	0	cathode	Non_social	Training	Reaction_time	1374.61
126	0	cathode	Non_social	Training	Reaction_time	1183.47
127	0	anode	Non_social	Training	Reaction_time	1623.06
128	0	cathode	Non_social	Training	Reaction_time	1309.74
129	0	sham	Non_social	Training	Reaction_time	1209.1
130	1	anode	Non_social	Training	Reaction_time	1366.63
132	0	cathode	Non_social	Training	Reaction_time	1514.44
133	0	sham	Non_social	Training	Reaction_time	1304.69
134	0	cathode	Non_social	Training	Reaction_time	1405.06
135	0	sham	Non_social	Training	Reaction_time	1420.13
136	0	cathode	Non_social	Training	Reaction_time	1048.12
138	0	cathode	Non_social	Training	Reaction_time	1108.94
139	0	sham	Non_social	Training	Reaction_time	1088.29
140	0	cathode	Non_social	Training	Reaction_time	1276.28
141	0	sham	Non_social	Training	Reaction_time	1294.17
142	0	cathode	Non_social	Training	Reaction_time	1054.92
143	0	anode	Non_social	Training	Reaction_time	1338.65
8	1	anode	Social	Training	Reaction_time	1352.19
9	0	anode	Social	Training	Reaction_time	1301.43
10	0	anode	Social	Training	Reaction_time	1437.32
11	1	sham	Social	Training	Reaction_time	1378.31
12	1	anode	Social	Training	Reaction_time	1430.43
13	1	anode	Social	Training	Reaction_time	1320
14	0	sham	Social	Training	Reaction_time	1357.01
15	0	anode	Social	Training	Reaction_time	1580.74
16	0	anode	Social	Training	Reaction_time	1475.63
17	0	sham	Social	Training	Reaction_time	1560.57
18	1	anode	Social	Training	Reaction_time	1283.08
19	1	sham	Social	Training	Reaction_time	1295.49
20	1	sham	Social	Training	Reaction_time	1149.94
21	1	anode	Social	Training	Reaction_time	1322.95
22	1	sham	Social	Training	Reaction_time	1302.02
24	1	sham	Social	Training	Reaction_time	1573.6
25	0	anode	Social	Training	Reaction_time	1509.75
26	0	sham	Social	Training	Reaction_time	1523.98
27	0	sham	Social	Training	Reaction_time	1637.19
28	0	anode	Social	Training	Reaction_time	1492.62
29	1	anode	Social	Training	Reaction_time	1132.85
30	1	anode	Social	Training	Reaction_time	1111.88
31	0	sham	Social	Training	Reaction_time	1369.64
32	1	sham	Social	Training	Reaction_time	1082.15
33	1	anode	Social	Training	Reaction_time	1134.13
36	0	cathode	Social	Training	Reaction_time	1475.91
37	1	cathode	Social	Training	Reaction_time	1245.56
38	1	cathode	Social	Training	Reaction_time	1469.47
39	0	cathode	Social	Training	Reaction_time	1195.69
40	0	cathode	Social	Training	Reaction_time	1272.24
41	0	sham	Social	Training	Reaction_time	1315.81
42	1	cathode	Social	Training	Reaction_time	1497.41
43	1	sham	Social	Training	Reaction_time	1453.94
45	1	sham	Social	Training	Reaction_time	1060.05
46	0	anode	Social	Training	Reaction_time	1336.1
47	0	anode	Social	Training	Reaction_time	1581.31
48	1	cathode	Social	Training	Reaction_time	1569.18
49	1	cathode	Social	Training	Reaction_time	1660.9
50	0	anode	Social	Training	Reaction_time	1687.91
51	0	sham	Social	Training	Reaction_time	1573.76
52	1	anode	Social	Training	Reaction_time	1414.95
53	1	sham	Social	Training	Reaction_time	1201.12
54	0	cathode	Social	Training	Reaction_time	1381.42
55	0	cathode	Social	Training	Reaction_time	1472.18
56	1	cathode	Social	Training	Reaction_time	1398.57
57	0	sham	Social	Training	Reaction_time	1363.56
58	0	anode	Social	Training	Reaction_time	1162.85
59	0	anode	Social	Training	Reaction_time	1581.22
60	1	sham	Social	Training	Reaction_time	1425.71
61	1	sham	Social	Training	Reaction_time	1711.51
62	1	anode	Social	Training	Reaction_time	1412.75
63	0	cathode	Social	Training	Reaction_time	1570.36
64	0	cathode	Social	Training	Reaction_time	1188.47
65	0	anode	Social	Training	Reaction_time	1150.54
66	1	cathode	Social	Training	Reaction_time	1505.47
67	1	cathode	Social	Training	Reaction_time	1360.19
68	1	cathode	Social	Training	Reaction_time	1112.07
69	0	cathode	Social	Training	Reaction_time	1351.82
70	0	cathode	Social	Training	Reaction_time	1414.89
71	0	sham	Social	Training	Reaction_time	1797.51
72	0	anode	Social	Training	Reaction_time	1374.56
73	1	cathode	Social	Training	Reaction_time	1501.23
74	1	cathode	Social	Training	Reaction_time	1367.91
75	1	sham	Social	Training	Reaction_time	1435.5
76	1	sham	Social	Training	Reaction_time	1551.92
77	1	anode	Social	Training	Reaction_time	1460.33
78	1	anode	Social	Training	Reaction_time	1302.56
79	1	sham	Social	Training	Reaction_time	1318.09
81	0	sham	Social	Training	Reaction_time	1509.62
82	0	anode	Social	Training	Reaction_time	1523.87
83	1	cathode	Social	Training	Reaction_time	1307.46
84	1	sham	Social	Training	Reaction_time	1548.15
85	1	cathode	Social	Training	Reaction_time	1259.12
86	0	anode	Social	Training	Reaction_time	1754.77
87	1	anode	Social	Training	Reaction_time	1593.23
88	0	sham	Social	Training	Reaction_time	1603.69
89	0	sham	Social	Training	Reaction_time	1584.92
90	1	sham	Social	Training	Reaction_time	1471.28
91	1	sham	Social	Training	Reaction_time	1736.56
92	1	cathode	Social	Training	Reaction_time	1568.58
93	1	anode	Social	Training	Reaction_time	1759.05
94	1	sham	Social	Training	Reaction_time	1526.72
95	1	cathode	Social	Training	Reaction_time	1197.49
96	1	cathode	Social	Training	Reaction_time	1359.5
97	1	sham	Social	Training	Reaction_time	1256.83
98	1	anode	Social	Training	Reaction_time	1440.1
99	1	sham	Social	Training	Reaction_time	1361.06
100	1	cathode	Social	Training	Reaction_time	1506.86
101	1	sham	Social	Training	Reaction_time	1659.53
102	0	cathode	Social	Training	Reaction_time	1340.64
103	1	sham	Social	Training	Reaction_time	1586.97
104	1	cathode	Social	Training	Reaction_time	1550.05
105	1	anode	Social	Training	Reaction_time	1032.4
106	1	cathode	Social	Training	Reaction_time	1714.35
107	0	sham	Social	Training	Reaction_time	1201.21
108	1	cathode	Social	Training	Reaction_time	1188.55
109	0	sham	Social	Training	Reaction_time	971.965
110	1	anode	Social	Training	Reaction_time	1661.6
111	1	anode	Social	Training	Reaction_time	1617.46
112	1	sham	Social	Training	Reaction_time	1231.16
113	1	cathode	Social	Training	Reaction_time	1364.78
114	1	anode	Social	Training	Reaction_time	1535.42
115	0	cathode	Social	Training	Reaction_time	1523.02
116	0	anode	Social	Training	Reaction_time	1740.39
117	0	anode	Social	Training	Reaction_time	1433.32
118	1	anode	Social	Training	Reaction_time	1293.47
119	0	cathode	Social	Training	Reaction_time	1435.74
120	0	anode	Social	Training	Reaction_time	1719.46
122	0	sham	Social	Training	Reaction_time	1480.62
123	0	sham	Social	Training	Reaction_time	1281.97
124	0	anode	Social	Training	Reaction_time	1449.92
125	0	cathode	Social	Training	Reaction_time	1383.09
126	0	cathode	Social	Training	Reaction_time	1378.09
127	0	anode	Social	Training	Reaction_time	1616.25
128	0	cathode	Social	Training	Reaction_time	1522.53
129	0	sham	Social	Training	Reaction_time	1557.11
130	1	anode	Social	Training	Reaction_time	1661.74
132	0	cathode	Social	Training	Reaction_time	1651.85
133	0	sham	Social	Training	Reaction_time	1398.17
134	0	cathode	Social	Training	Reaction_time	1539.95
135	0	sham	Social	Training	Reaction_time	1592.72
136	0	cathode	Social	Training	Reaction_time	1183.1
138	0	cathode	Social	Training	Reaction_time	1329.36
139	0	sham	Social	Training	Reaction_time	1389.6
140	0	cathode	Social	Training	Reaction_time	1294.31
141	0	sham	Social	Training	Reaction_time	1355.76
142	0	cathode	Social	Training	Reaction_time	1212.12
143	0	anode	Social	Training	Reaction_time	1559.9

## Sheet: Figure2c
Subject	Gender	tDCS	Hierarchy_Type_comparison	Phase	DataType	Mean
8	1	anode	Social vs Non_social	Training	Accuracy_rate	0.0277778
9	0	anode	Social vs Non_social	Training	Accuracy_rate	-0.0208333
10	0	anode	Social vs Non_social	Training	Accuracy_rate	0.0347222
11	1	sham	Social vs Non_social	Training	Accuracy_rate	0.173611
12	1	anode	Social vs Non_social	Training	Accuracy_rate	0.00694444
13	1	anode	Social vs Non_social	Training	Accuracy_rate	-0.0138889
14	0	sham	Social vs Non_social	Training	Accuracy_rate	-0.0486111
15	0	anode	Social vs Non_social	Training	Accuracy_rate	-0.118056
16	0	anode	Social vs Non_social	Training	Accuracy_rate	0.0138889
17	0	sham	Social vs Non_social	Training	Accuracy_rate	-0.0138889
18	1	anode	Social vs Non_social	Training	Accuracy_rate	-0.00694444
19	1	sham	Social vs Non_social	Training	Accuracy_rate	0.0486111
20	1	sham	Social vs Non_social	Training	Accuracy_rate	0.0694444
21	1	anode	Social vs Non_social	Training	Accuracy_rate	0.0416667
22	1	sham	Social vs Non_social	Training	Accuracy_rate	0
24	1	sham	Social vs Non_social	Training	Accuracy_rate	0.0277778
25	0	anode	Social vs Non_social	Training	Accuracy_rate	-0.104167
26	0	sham	Social vs Non_social	Training	Accuracy_rate	0.0277778
27	0	sham	Social vs Non_social	Training	Accuracy_rate	0.243056
28	0	anode	Social vs Non_social	Training	Accuracy_rate	-0.0972222
29	1	anode	Social vs Non_social	Training	Accuracy_rate	-0.0694444
30	1	anode	Social vs Non_social	Training	Accuracy_rate	-0.125
31	0	sham	Social vs Non_social	Training	Accuracy_rate	0.0347222
32	1	sham	Social vs Non_social	Training	Accuracy_rate	0.0972222
33	1	anode	Social vs Non_social	Training	Accuracy_rate	0.0138889
36	0	cathode	Social vs Non_social	Training	Accuracy_rate	-0.0486111
37	1	cathode	Social vs Non_social	Training	Accuracy_rate	-0.0486111
38	1	cathode	Social vs Non_social	Training	Accuracy_rate	-0.0972222
39	0	cathode	Social vs Non_social	Training	Accuracy_rate	-0.0625
40	0	cathode	Social vs Non_social	Training	Accuracy_rate	0.159722
41	0	sham	Social vs Non_social	Training	Accuracy_rate	-0.00694444
42	1	cathode	Social vs Non_social	Training	Accuracy_rate	0.138889
43	1	sham	Social vs Non_social	Training	Accuracy_rate	0.118056
45	1	sham	Social vs Non_social	Training	Accuracy_rate	0.222222
46	0	anode	Social vs Non_social	Training	Accuracy_rate	-0.0694444
47	0	anode	Social vs Non_social	Training	Accuracy_rate	-0.0138889
48	1	cathode	Social vs Non_social	Training	Accuracy_rate	0.0763889
49	1	cathode	Social vs Non_social	Training	Accuracy_rate	0.118056
50	0	anode	Social vs Non_social	Training	Accuracy_rate	-0.104167
51	0	sham	Social vs Non_social	Training	Accuracy_rate	-0.0347222
52	1	anode	Social vs Non_social	Training	Accuracy_rate	0.0138889
53	1	sham	Social vs Non_social	Training	Accuracy_rate	0.0902778
54	0	cathode	Social vs Non_social	Training	Accuracy_rate	-0.00694444
55	0	cathode	Social vs Non_social	Training	Accuracy_rate	-0.00694444
56	1	cathode	Social vs Non_social	Training	Accuracy_rate	0.0486111
57	0	sham	Social vs Non_social	Training	Accuracy_rate	0.0138889
58	0	anode	Social vs Non_social	Training	Accuracy_rate	-0.0833333
59	0	anode	Social vs Non_social	Training	Accuracy_rate	-0.0763889
60	1	sham	Social vs Non_social	Training	Accuracy_rate	0.0694444
61	1	sham	Social vs Non_social	Training	Accuracy_rate	-0.131944
62	1	anode	Social vs Non_social	Training	Accuracy_rate	0.0833333
63	0	cathode	Social vs Non_social	Training	Accuracy_rate	0.180556
64	0	cathode	Social vs Non_social	Training	Accuracy_rate	0.159722
65	0	anode	Social vs Non_social	Training	Accuracy_rate	0.0347222
66	1	cathode	Social vs Non_social	Training	Accuracy_rate	0.118056
67	1	cathode	Social vs Non_social	Training	Accuracy_rate	0.111111
68	1	cathode	Social vs Non_social	Training	Accuracy_rate	0.0833333
69	0	cathode	Social vs Non_social	Training	Accuracy_rate	0.104167
70	0	cathode	Social vs Non_social	Training	Accuracy_rate	-0.0277778
71	0	sham	Social vs Non_social	Training	Accuracy_rate	0.180556
72	0	anode	Social vs Non_social	Training	Accuracy_rate	0.138889
73	1	cathode	Social vs Non_social	Training	Accuracy_rate	0.00694444
74	1	cathode	Social vs Non_social	Training	Accuracy_rate	0.0625
75	1	sham	Social vs Non_social	Training	Accuracy_rate	0.173611
76	1	sham	Social vs Non_social	Training	Accuracy_rate	-0.0694444
77	1	anode	Social vs Non_social	Training	Accuracy_rate	0.138889
78	1	anode	Social vs Non_social	Training	Accuracy_rate	0.125
79	1	sham	Social vs Non_social	Training	Accuracy_rate	0.152778
81	0	sham	Social vs Non_social	Training	Accuracy_rate	0.0555556
82	0	anode	Social vs Non_social	Training	Accuracy_rate	-0.152778
83	1	cathode	Social vs Non_social	Training	Accuracy_rate	0.118056
84	1	sham	Social vs Non_social	Training	Accuracy_rate	0.00694444
85	1	cathode	Social vs Non_social	Training	Accuracy_rate	0.0833333
86	0	anode	Social vs Non_social	Training	Accuracy_rate	-0.208333
87	1	anode	Social vs Non_social	Training	Accuracy_rate	0.194444
88	0	sham	Social vs Non_social	Training	Accuracy_rate	-0.104167
89	0	sham	Social vs Non_social	Training	Accuracy_rate	-0.0486111
90	1	sham	Social vs Non_social	Training	Accuracy_rate	-0.1875
91	1	sham	Social vs Non_social	Training	Accuracy_rate	-0.208333
92	1	cathode	Social vs Non_social	Training	Accuracy_rate	-0.0208333
93	1	anode	Social vs Non_social	Training	Accuracy_rate	0.0347222
94	1	sham	Social vs Non_social	Training	Accuracy_rate	0.0486111
95	1	cathode	Social vs Non_social	Training	Accuracy_rate	0.0902778
96	1	cathode	Social vs Non_social	Training	Accuracy_rate	0.0347222
97	1	sham	Social vs Non_social	Training	Accuracy_rate	0.0208333
98	1	anode	Social vs Non_social	Training	Accuracy_rate	-0.111111
99	1	sham	Social vs Non_social	Training	Accuracy_rate	-0.0694444
100	1	cathode	Social vs Non_social	Training	Accuracy_rate	0
101	1	sham	Social vs Non_social	Training	Accuracy_rate	-0.104167
102	0	cathode	Social vs Non_social	Training	Accuracy_rate	0.0208333
103	1	sham	Social vs Non_social	Training	Accuracy_rate	-0.0972222
104	1	cathode	Social vs Non_social	Training	Accuracy_rate	0.0625
105	1	anode	Social vs Non_social	Training	Accuracy_rate	0.0277778
106	1	cathode	Social vs Non_social	Training	Accuracy_rate	0.0486111
107	0	sham	Social vs Non_social	Training	Accuracy_rate	0.104167
108	1	cathode	Social vs Non_social	Training	Accuracy_rate	0.256944
109	0	sham	Social vs Non_social	Training	Accuracy_rate	0.118056
110	1	anode	Social vs Non_social	Training	Accuracy_rate	-0.0902778
111	1	anode	Social vs Non_social	Training	Accuracy_rate	-0.00694444
112	1	sham	Social vs Non_social	Training	Accuracy_rate	0.159722
113	1	cathode	Social vs Non_social	Training	Accuracy_rate	0.0694444
114	1	anode	Social vs Non_social	Training	Accuracy_rate	-0.0972222
115	0	cathode	Social vs Non_social	Training	Accuracy_rate	0.0416667
116	0	anode	Social vs Non_social	Training	Accuracy_rate	-0.0694444
117	0	anode	Social vs Non_social	Training	Accuracy_rate	0.0138889
118	1	anode	Social vs Non_social	Training	Accuracy_rate	0.118056
119	0	cathode	Social vs Non_social	Training	Accuracy_rate	0.104167
120	0	anode	Social vs Non_social	Training	Accuracy_rate	-0.0902778
122	0	sham	Social vs Non_social	Training	Accuracy_rate	-0.0416667
123	0	sham	Social vs Non_social	Training	Accuracy_rate	0.0486111
124	0	anode	Social vs Non_social	Training	Accuracy_rate	-0.125
125	0	cathode	Social vs Non_social	Training	Accuracy_rate	-0.00694444
126	0	cathode	Social vs Non_social	Training	Accuracy_rate	0.0486111
127	0	anode	Social vs Non_social	Training	Accuracy_rate	0.111111
128	0	cathode	Social vs Non_social	Training	Accuracy_rate	0.263889
129	0	sham	Social vs Non_social	Training	Accuracy_rate	0
130	1	anode	Social vs Non_social	Training	Accuracy_rate	-0.118056
132	0	cathode	Social vs Non_social	Training	Accuracy_rate	0.0486111
133	0	sham	Social vs Non_social	Training	Accuracy_rate	0.0138889
134	0	cathode	Social vs Non_social	Training	Accuracy_rate	-0.0902778
135	0	sham	Social vs Non_social	Training	Accuracy_rate	0.0347222
136	0	cathode	Social vs Non_social	Training	Accuracy_rate	0.215278
138	0	cathode	Social vs Non_social	Training	Accuracy_rate	-0.0277778
139	0	sham	Social vs Non_social	Training	Accuracy_rate	-0.0833333
140	0	cathode	Social vs Non_social	Training	Accuracy_rate	-0.0138889
141	0	sham	Social vs Non_social	Training	Accuracy_rate	-0.00694444
142	0	cathode	Social vs Non_social	Training	Accuracy_rate	0.222222
143	0	anode	Social vs Non_social	Training	Accuracy_rate	-0.0763889
8	1	anode	Social vs Non_social	Training	Reaction_time	-75.8958
9	0	anode	Social vs Non_social	Training	Reaction_time	132.799
10	0	anode	Social vs Non_social	Training	Reaction_time	323.896
11	1	sham	Social vs Non_social	Training	Reaction_time	-188.903
12	1	anode	Social vs Non_social	Training	Reaction_time	90.6528
13	1	anode	Social vs Non_social	Training	Reaction_time	190.625
14	0	sham	Social vs Non_social	Training	Reaction_time	150.757
15	0	anode	Social vs Non_social	Training	Reaction_time	324.951
16	0	anode	Social vs Non_social	Training	Reaction_time	227.146
17	0	sham	Social vs Non_social	Training	Reaction_time	19.4861
18	1	anode	Social vs Non_social	Training	Reaction_time	114.472
19	1	sham	Social vs Non_social	Training	Reaction_time	21.8403
20	1	sham	Social vs Non_social	Training	Reaction_time	99.6597
21	1	anode	Social vs Non_social	Training	Reaction_time	-170.201
22	1	sham	Social vs Non_social	Training	Reaction_time	157.514
24	1	sham	Social vs Non_social	Training	Reaction_time	111.569
25	0	anode	Social vs Non_social	Training	Reaction_time	277.236
26	0	sham	Social vs Non_social	Training	Reaction_time	78.4306
27	0	sham	Social vs Non_social	Training	Reaction_time	226.424
28	0	anode	Social vs Non_social	Training	Reaction_time	338.5
29	1	anode	Social vs Non_social	Training	Reaction_time	146.59
30	1	anode	Social vs Non_social	Training	Reaction_time	86.6736
31	0	sham	Social vs Non_social	Training	Reaction_time	-292.389
32	1	sham	Social vs Non_social	Training	Reaction_time	-52.5972
33	1	anode	Social vs Non_social	Training	Reaction_time	247.347
36	0	cathode	Social vs Non_social	Training	Reaction_time	-89.8958
37	1	cathode	Social vs Non_social	Training	Reaction_time	287.153
38	1	cathode	Social vs Non_social	Training	Reaction_time	278.028
39	0	cathode	Social vs Non_social	Training	Reaction_time	147.937
40	0	cathode	Social vs Non_social	Training	Reaction_time	-189.806
41	0	sham	Social vs Non_social	Training	Reaction_time	156.701
42	1	cathode	Social vs Non_social	Training	Reaction_time	-139.5
43	1	sham	Social vs Non_social	Training	Reaction_time	-48.0417
45	1	sham	Social vs Non_social	Training	Reaction_time	-63.6319
46	0	anode	Social vs Non_social	Training	Reaction_time	224.785
47	0	anode	Social vs Non_social	Training	Reaction_time	259.208
48	1	cathode	Social vs Non_social	Training	Reaction_time	116.146
49	1	cathode	Social vs Non_social	Training	Reaction_time	-27.5625
50	0	anode	Social vs Non_social	Training	Reaction_time	112.424
51	0	sham	Social vs Non_social	Training	Reaction_time	218.056
52	1	anode	Social vs Non_social	Training	Reaction_time	131.833
53	1	sham	Social vs Non_social	Training	Reaction_time	83.25
54	0	cathode	Social vs Non_social	Training	Reaction_time	242.972
55	0	cathode	Social vs Non_social	Training	Reaction_time	109.118
56	1	cathode	Social vs Non_social	Training	Reaction_time	1.18056
57	0	sham	Social vs Non_social	Training	Reaction_time	155.549
58	0	anode	Social vs Non_social	Training	Reaction_time	58.6875
59	0	anode	Social vs Non_social	Training	Reaction_time	132.486
60	1	sham	Social vs Non_social	Training	Reaction_time	-83.5903
61	1	sham	Social vs Non_social	Training	Reaction_time	261.743
62	1	anode	Social vs Non_social	Training	Reaction_time	191.278
63	0	cathode	Social vs Non_social	Training	Reaction_time	153.368
64	0	cathode	Social vs Non_social	Training	Reaction_time	161.646
65	0	anode	Social vs Non_social	Training	Reaction_time	15.5069
66	1	cathode	Social vs Non_social	Training	Reaction_time	-152.854
67	1	cathode	Social vs Non_social	Training	Reaction_time	291.806
68	1	cathode	Social vs Non_social	Training	Reaction_time	64.8125
69	0	cathode	Social vs Non_social	Training	Reaction_time	17.5556
70	0	cathode	Social vs Non_social	Training	Reaction_time	-59.4861
71	0	sham	Social vs Non_social	Training	Reaction_time	88.2083
72	0	anode	Social vs Non_social	Training	Reaction_time	42.3681
73	1	cathode	Social vs Non_social	Training	Reaction_time	106.535
74	1	cathode	Social vs Non_social	Training	Reaction_time	-59.4792
75	1	sham	Social vs Non_social	Training	Reaction_time	77.1597
76	1	sham	Social vs Non_social	Training	Reaction_time	262.187
77	1	anode	Social vs Non_social	Training	Reaction_time	293.743
78	1	anode	Social vs Non_social	Training	Reaction_time	-48.4653
79	1	sham	Social vs Non_social	Training	Reaction_time	-39.7361
81	0	sham	Social vs Non_social	Training	Reaction_time	183.069
82	0	anode	Social vs Non_social	Training	Reaction_time	392.597
83	1	cathode	Social vs Non_social	Training	Reaction_time	49.5903
84	1	sham	Social vs Non_social	Training	Reaction_time	14.1319
85	1	cathode	Social vs Non_social	Training	Reaction_time	-76.4653
86	0	anode	Social vs Non_social	Training	Reaction_time	379.438
87	1	anode	Social vs Non_social	Training	Reaction_time	60.7917
88	0	sham	Social vs Non_social	Training	Reaction_time	180.306
89	0	sham	Social vs Non_social	Training	Reaction_time	-85.1458
90	1	sham	Social vs Non_social	Training	Reaction_time	245.431
91	1	sham	Social vs Non_social	Training	Reaction_time	431.083
92	1	cathode	Social vs Non_social	Training	Reaction_time	66.9444
93	1	anode	Social vs Non_social	Training	Reaction_time	241.229
94	1	sham	Social vs Non_social	Training	Reaction_time	-33.3819
95	1	cathode	Social vs Non_social	Training	Reaction_time	192.819
96	1	cathode	Social vs Non_social	Training	Reaction_time	247.493
97	1	sham	Social vs Non_social	Training	Reaction_time	-17.8056
98	1	anode	Social vs Non_social	Training	Reaction_time	244.215
99	1	sham	Social vs Non_social	Training	Reaction_time	312.375
100	1	cathode	Social vs Non_social	Training	Reaction_time	385.694
101	1	sham	Social vs Non_social	Training	Reaction_time	496.34
102	0	cathode	Social vs Non_social	Training	Reaction_time	-17.2222
103	1	sham	Social vs Non_social	Training	Reaction_time	191.403
104	1	cathode	Social vs Non_social	Training	Reaction_time	-17.5
105	1	anode	Social vs Non_social	Training	Reaction_time	-205.813
106	1	cathode	Social vs Non_social	Training	Reaction_time	183.333
107	0	sham	Social vs Non_social	Training	Reaction_time	-121.5
108	1	cathode	Social vs Non_social	Training	Reaction_time	113.806
109	0	sham	Social vs Non_social	Training	Reaction_time	145.056
110	1	anode	Social vs Non_social	Training	Reaction_time	100.083
111	1	anode	Social vs Non_social	Training	Reaction_time	64.625
112	1	sham	Social vs Non_social	Training	Reaction_time	-85.2014
113	1	cathode	Social vs Non_social	Training	Reaction_time	-163.285
114	1	anode	Social vs Non_social	Training	Reaction_time	238.792
115	0	cathode	Social vs Non_social	Training	Reaction_time	118.493
116	0	anode	Social vs Non_social	Training	Reaction_time	147.625
117	0	anode	Social vs Non_social	Training	Reaction_time	225.896
118	1	anode	Social vs Non_social	Training	Reaction_time	-159.917
119	0	cathode	Social vs Non_social	Training	Reaction_time	191.278
120	0	anode	Social vs Non_social	Training	Reaction_time	401.167
122	0	sham	Social vs Non_social	Training	Reaction_time	157.986
123	0	sham	Social vs Non_social	Training	Reaction_time	52.5208
124	0	anode	Social vs Non_social	Training	Reaction_time	215.09
125	0	cathode	Social vs Non_social	Training	Reaction_time	8.47917
126	0	cathode	Social vs Non_social	Training	Reaction_time	194.625
127	0	anode	Social vs Non_social	Training	Reaction_time	-6.8125
128	0	cathode	Social vs Non_social	Training	Reaction_time	212.785
129	0	sham	Social vs Non_social	Training	Reaction_time	348.007
130	1	anode	Social vs Non_social	Training	Reaction_time	295.104
132	0	cathode	Social vs Non_social	Training	Reaction_time	137.41
133	0	sham	Social vs Non_social	Training	Reaction_time	93.4792
134	0	cathode	Social vs Non_social	Training	Reaction_time	134.896
135	0	sham	Social vs Non_social	Training	Reaction_time	172.583
136	0	cathode	Social vs Non_social	Training	Reaction_time	134.979
138	0	cathode	Social vs Non_social	Training	Reaction_time	220.417
139	0	sham	Social vs Non_social	Training	Reaction_time	301.306
140	0	cathode	Social vs Non_social	Training	Reaction_time	18.0347
141	0	sham	Social vs Non_social	Training	Reaction_time	61.5833
142	0	cathode	Social vs Non_social	Training	Reaction_time	157.194
143	0	anode	Social vs Non_social	Training	Reaction_time	221.25

## Sheet: Figure3a&b
Subject	Gender	tDCS	Hierarchy_Type	Phase	DataType	Mean
8	1	anode	Non_social	Test	Accuracy_rate	0.75
9	0	anode	Non_social	Test	Accuracy_rate	0.59375
10	0	anode	Non_social	Test	Accuracy_rate	0.885417
11	1	sham	Non_social	Test	Accuracy_rate	0.645833
12	1	anode	Non_social	Test	Accuracy_rate	0.75
13	1	anode	Non_social	Test	Accuracy_rate	0.8125
14	0	sham	Non_social	Test	Accuracy_rate	0.854167
15	0	anode	Non_social	Test	Accuracy_rate	0.96875
16	0	anode	Non_social	Test	Accuracy_rate	0.96875
17	0	sham	Non_social	Test	Accuracy_rate	0.875
18	1	anode	Non_social	Test	Accuracy_rate	0.8125
19	1	sham	Non_social	Test	Accuracy_rate	0.927083
20	1	sham	Non_social	Test	Accuracy_rate	0.9375
21	1	anode	Non_social	Test	Accuracy_rate	0.770833
22	1	sham	Non_social	Test	Accuracy_rate	0.947917
24	1	sham	Non_social	Test	Accuracy_rate	0.947917
25	0	anode	Non_social	Test	Accuracy_rate	0.822917
26	0	sham	Non_social	Test	Accuracy_rate	0.979167
27	0	sham	Non_social	Test	Accuracy_rate	0.395833
28	0	anode	Non_social	Test	Accuracy_rate	0.947917
29	1	anode	Non_social	Test	Accuracy_rate	0.802083
30	1	anode	Non_social	Test	Accuracy_rate	0.885417
31	0	sham	Non_social	Test	Accuracy_rate	0.84375
32	1	sham	Non_social	Test	Accuracy_rate	0.885417
33	1	anode	Non_social	Test	Accuracy_rate	0.989583
36	0	cathode	Non_social	Test	Accuracy_rate	0.708333
37	1	cathode	Non_social	Test	Accuracy_rate	0.947917
38	1	cathode	Non_social	Test	Accuracy_rate	0.958333
39	0	cathode	Non_social	Test	Accuracy_rate	0.96875
40	0	cathode	Non_social	Test	Accuracy_rate	0.625
41	0	sham	Non_social	Test	Accuracy_rate	0.979167
42	1	cathode	Non_social	Test	Accuracy_rate	0.666667
43	1	sham	Non_social	Test	Accuracy_rate	0.552083
45	1	sham	Non_social	Test	Accuracy_rate	0.479167
46	0	anode	Non_social	Test	Accuracy_rate	0.979167
47	0	anode	Non_social	Test	Accuracy_rate	0.84375
48	1	cathode	Non_social	Test	Accuracy_rate	0.8125
49	1	cathode	Non_social	Test	Accuracy_rate	0.760417
50	0	anode	Non_social	Test	Accuracy_rate	0.90625
51	0	sham	Non_social	Test	Accuracy_rate	0.833333
52	1	anode	Non_social	Test	Accuracy_rate	0.989583
53	1	sham	Non_social	Test	Accuracy_rate	0.864583
54	0	cathode	Non_social	Test	Accuracy_rate	0.9375
55	0	cathode	Non_social	Test	Accuracy_rate	0.864583
56	1	cathode	Non_social	Test	Accuracy_rate	0.489583
57	0	sham	Non_social	Test	Accuracy_rate	0.927083
58	0	anode	Non_social	Test	Accuracy_rate	0.9375
59	0	anode	Non_social	Test	Accuracy_rate	0.458333
60	1	sham	Non_social	Test	Accuracy_rate	0.739583
61	1	sham	Non_social	Test	Accuracy_rate	0.791667
62	1	anode	Non_social	Test	Accuracy_rate	0.729167
63	0	cathode	Non_social	Test	Accuracy_rate	0.645833
64	0	cathode	Non_social	Test	Accuracy_rate	0.729167
65	0	anode	Non_social	Test	Accuracy_rate	0.791667
66	1	cathode	Non_social	Test	Accuracy_rate	0.833333
67	1	cathode	Non_social	Test	Accuracy_rate	0.552083
68	1	cathode	Non_social	Test	Accuracy_rate	0.84375
69	0	cathode	Non_social	Test	Accuracy_rate	0.90625
70	0	cathode	Non_social	Test	Accuracy_rate	0.927083
71	0	sham	Non_social	Test	Accuracy_rate	0.71875
72	0	anode	Non_social	Test	Accuracy_rate	0.729167
73	1	cathode	Non_social	Test	Accuracy_rate	0.96875
74	1	cathode	Non_social	Test	Accuracy_rate	0.90625
75	1	sham	Non_social	Test	Accuracy_rate	0.65625
76	1	sham	Non_social	Test	Accuracy_rate	0.895833
77	1	anode	Non_social	Test	Accuracy_rate	0.697917
78	1	anode	Non_social	Test	Accuracy_rate	0.791667
79	1	sham	Non_social	Test	Accuracy_rate	0.59375
81	0	sham	Non_social	Test	Accuracy_rate	0.8125
82	0	anode	Non_social	Test	Accuracy_rate	0.979167
83	1	cathode	Non_social	Test	Accuracy_rate	0.916667
84	1	sham	Non_social	Test	Accuracy_rate	0.552083
85	1	cathode	Non_social	Test	Accuracy_rate	0.541667
86	0	anode	Non_social	Test	Accuracy_rate	0.927083
87	1	anode	Non_social	Test	Accuracy_rate	0.697917
88	0	sham	Non_social	Test	Accuracy_rate	0.9375
89	0	sham	Non_social	Test	Accuracy_rate	0.635417
90	1	sham	Non_social	Test	Accuracy_rate	0.927083
91	1	sham	Non_social	Test	Accuracy_rate	0.875
92	1	cathode	Non_social	Test	Accuracy_rate	0.864583
93	1	anode	Non_social	Test	Accuracy_rate	0.833333
94	1	sham	Non_social	Test	Accuracy_rate	0.625
95	1	cathode	Non_social	Test	Accuracy_rate	0.875
96	1	cathode	Non_social	Test	Accuracy_rate	0.75
97	1	sham	Non_social	Test	Accuracy_rate	0.927083
98	1	anode	Non_social	Test	Accuracy_rate	0.833333
99	1	sham	Non_social	Test	Accuracy_rate	0.958333
100	1	cathode	Non_social	Test	Accuracy_rate	0.947917
101	1	sham	Non_social	Test	Accuracy_rate	0.96875
102	0	cathode	Non_social	Test	Accuracy_rate	0.90625
103	1	sham	Non_social	Test	Accuracy_rate	0.9375
104	1	cathode	Non_social	Test	Accuracy_rate	0.833333
105	1	anode	Non_social	Test	Accuracy_rate	0.854167
106	1	cathode	Non_social	Test	Accuracy_rate	0.552083
107	0	sham	Non_social	Test	Accuracy_rate	0.760417
108	1	cathode	Non_social	Test	Accuracy_rate	0.489583
109	0	sham	Non_social	Test	Accuracy_rate	0.541667
110	1	anode	Non_social	Test	Accuracy_rate	0.84375
111	1	anode	Non_social	Test	Accuracy_rate	0.71875
112	1	sham	Non_social	Test	Accuracy_rate	0.739583
113	1	cathode	Non_social	Test	Accuracy_rate	0.791667
114	1	anode	Non_social	Test	Accuracy_rate	0.895833
115	0	cathode	Non_social	Test	Accuracy_rate	0.635417
116	0	anode	Non_social	Test	Accuracy_rate	0.885417
117	0	anode	Non_social	Test	Accuracy_rate	0.479167
118	1	anode	Non_social	Test	Accuracy_rate	0.854167
119	0	cathode	Non_social	Test	Accuracy_rate	0.5
120	0	anode	Non_social	Test	Accuracy_rate	0.96875
122	0	sham	Non_social	Test	Accuracy_rate	0.78125
123	0	sham	Non_social	Test	Accuracy_rate	0.822917
124	0	anode	Non_social	Test	Accuracy_rate	0.854167
125	0	cathode	Non_social	Test	Accuracy_rate	0.989583
126	0	cathode	Non_social	Test	Accuracy_rate	0.572917
127	0	anode	Non_social	Test	Accuracy_rate	0.739583
128	0	cathode	Non_social	Test	Accuracy_rate	0.385417
129	0	sham	Non_social	Test	Accuracy_rate	0.947917
130	1	anode	Non_social	Test	Accuracy_rate	0.927083
132	0	cathode	Non_social	Test	Accuracy_rate	0.729167
133	0	sham	Non_social	Test	Accuracy_rate	0.90625
134	0	cathode	Non_social	Test	Accuracy_rate	0.802083
135	0	sham	Non_social	Test	Accuracy_rate	0.802083
136	0	cathode	Non_social	Test	Accuracy_rate	0.84375
138	0	cathode	Non_social	Test	Accuracy_rate	0.96875
139	0	sham	Non_social	Test	Accuracy_rate	0.864583
140	0	cathode	Non_social	Test	Accuracy_rate	0.677083
141	0	sham	Non_social	Test	Accuracy_rate	0.96875
142	0	cathode	Non_social	Test	Accuracy_rate	0.427083
143	0	anode	Non_social	Test	Accuracy_rate	0.625
8	1	anode	Social	Test	Accuracy_rate	0.90625
9	0	anode	Social	Test	Accuracy_rate	0.854167
10	0	anode	Social	Test	Accuracy_rate	0.822917
11	1	sham	Social	Test	Accuracy_rate	0.947917
12	1	anode	Social	Test	Accuracy_rate	0.8125
13	1	anode	Social	Test	Accuracy_rate	0.927083
14	0	sham	Social	Test	Accuracy_rate	0.666667
15	0	anode	Social	Test	Accuracy_rate	0.65625
16	0	anode	Social	Test	Accuracy_rate	0.947917
17	0	sham	Social	Test	Accuracy_rate	0.90625
18	1	anode	Social	Test	Accuracy_rate	0.65625
19	1	sham	Social	Test	Accuracy_rate	0.947917
20	1	sham	Social	Test	Accuracy_rate	0.927083
21	1	anode	Social	Test	Accuracy_rate	0.927083
22	1	sham	Social	Test	Accuracy_rate	0.791667
24	1	sham	Social	Test	Accuracy_rate	0.864583
25	0	anode	Social	Test	Accuracy_rate	0.625
26	0	sham	Social	Test	Accuracy_rate	0.989583
27	0	sham	Social	Test	Accuracy_rate	0.697917
28	0	anode	Social	Test	Accuracy_rate	0.9375
29	1	anode	Social	Test	Accuracy_rate	0.875
30	1	anode	Social	Test	Accuracy_rate	0.927083
31	0	sham	Social	Test	Accuracy_rate	0.989583
32	1	sham	Social	Test	Accuracy_rate	0.9375
33	1	anode	Social	Test	Accuracy_rate	0.864583
36	0	cathode	Social	Test	Accuracy_rate	0.875
37	1	cathode	Social	Test	Accuracy_rate	0.75
38	1	cathode	Social	Test	Accuracy_rate	0.697917
39	0	cathode	Social	Test	Accuracy_rate	0.9375
40	0	cathode	Social	Test	Accuracy_rate	0.864583
41	0	sham	Social	Test	Accuracy_rate	0.875
42	1	cathode	Social	Test	Accuracy_rate	0.864583
43	1	sham	Social	Test	Accuracy_rate	0.822917
45	1	sham	Social	Test	Accuracy_rate	0.875
46	0	anode	Social	Test	Accuracy_rate	0.916667
47	0	anode	Social	Test	Accuracy_rate	0.666667
48	1	cathode	Social	Test	Accuracy_rate	0.802083
49	1	cathode	Social	Test	Accuracy_rate	0.84375
50	0	anode	Social	Test	Accuracy_rate	0.802083
51	0	sham	Social	Test	Accuracy_rate	0.875
52	1	anode	Social	Test	Accuracy_rate	0.958333
53	1	sham	Social	Test	Accuracy_rate	0.791667
54	0	cathode	Social	Test	Accuracy_rate	0.958333
55	0	cathode	Social	Test	Accuracy_rate	0.947917
56	1	cathode	Social	Test	Accuracy_rate	0.53125
57	0	sham	Social	Test	Accuracy_rate	0.916667
58	0	anode	Social	Test	Accuracy_rate	0.697917
59	0	anode	Social	Test	Accuracy_rate	0.708333
60	1	sham	Social	Test	Accuracy_rate	0.895833
61	1	sham	Social	Test	Accuracy_rate	0.5625
62	1	anode	Social	Test	Accuracy_rate	0.75
63	0	cathode	Social	Test	Accuracy_rate	0.5625
64	0	cathode	Social	Test	Accuracy_rate	0.947917
65	0	anode	Social	Test	Accuracy_rate	0.8125
66	1	cathode	Social	Test	Accuracy_rate	0.927083
67	1	cathode	Social	Test	Accuracy_rate	0.90625
68	1	cathode	Social	Test	Accuracy_rate	0.8125
69	0	cathode	Social	Test	Accuracy_rate	0.989583
70	0	cathode	Social	Test	Accuracy_rate	0.854167
71	0	sham	Social	Test	Accuracy_rate	0.8125
72	0	anode	Social	Test	Accuracy_rate	0.9375
73	1	cathode	Social	Test	Accuracy_rate	0.9375
74	1	cathode	Social	Test	Accuracy_rate	0.875
75	1	sham	Social	Test	Accuracy_rate	0.927083
76	1	sham	Social	Test	Accuracy_rate	0.5
77	1	anode	Social	Test	Accuracy_rate	0.645833
78	1	anode	Social	Test	Accuracy_rate	0.895833
79	1	sham	Social	Test	Accuracy_rate	0.4375
81	0	sham	Social	Test	Accuracy_rate	0.729167
82	0	anode	Social	Test	Accuracy_rate	0.625
83	1	cathode	Social	Test	Accuracy_rate	0.96875
84	1	sham	Social	Test	Accuracy_rate	0.40625
85	1	cathode	Social	Test	Accuracy_rate	0.666667
86	0	anode	Social	Test	Accuracy_rate	0.760417
87	1	anode	Social	Test	Accuracy_rate	0.822917
88	0	sham	Social	Test	Accuracy_rate	0.864583
89	0	sham	Social	Test	Accuracy_rate	0.802083
90	1	sham	Social	Test	Accuracy_rate	0.770833
91	1	sham	Social	Test	Accuracy_rate	0.739583
92	1	cathode	Social	Test	Accuracy_rate	0.708333
93	1	anode	Social	Test	Accuracy_rate	0.677083
94	1	sham	Social	Test	Accuracy_rate	0.708333
95	1	cathode	Social	Test	Accuracy_rate	0.90625
96	1	cathode	Social	Test	Accuracy_rate	0.802083
97	1	sham	Social	Test	Accuracy_rate	0.802083
98	1	anode	Social	Test	Accuracy_rate	0.760417
99	1	sham	Social	Test	Accuracy_rate	0.770833
100	1	cathode	Social	Test	Accuracy_rate	0.770833
101	1	sham	Social	Test	Accuracy_rate	0.84375
102	0	cathode	Social	Test	Accuracy_rate	0.791667
103	1	sham	Social	Test	Accuracy_rate	0.864583
104	1	cathode	Social	Test	Accuracy_rate	0.916667
105	1	anode	Social	Test	Accuracy_rate	0.9375
106	1	cathode	Social	Test	Accuracy_rate	0.75
107	0	sham	Social	Test	Accuracy_rate	0.9375
108	1	cathode	Social	Test	Accuracy_rate	0.9375
109	0	sham	Social	Test	Accuracy_rate	0.78125
110	1	anode	Social	Test	Accuracy_rate	0.572917
111	1	anode	Social	Test	Accuracy_rate	0.677083
112	1	sham	Social	Test	Accuracy_rate	0.979167
113	1	cathode	Social	Test	Accuracy_rate	0.96875
114	1	anode	Social	Test	Accuracy_rate	0.760417
115	0	cathode	Social	Test	Accuracy_rate	0.864583
116	0	anode	Social	Test	Accuracy_rate	0.875
117	0	anode	Social	Test	Accuracy_rate	0.625
118	1	anode	Social	Test	Accuracy_rate	0.96875
119	0	cathode	Social	Test	Accuracy_rate	0.802083
120	0	anode	Social	Test	Accuracy_rate	0.927083
122	0	sham	Social	Test	Accuracy_rate	0.84375
123	0	sham	Social	Test	Accuracy_rate	0.833333
124	0	anode	Social	Test	Accuracy_rate	0.729167
125	0	cathode	Social	Test	Accuracy_rate	0.96875
126	0	cathode	Social	Test	Accuracy_rate	0.677083
127	0	anode	Social	Test	Accuracy_rate	0.895833
128	0	cathode	Social	Test	Accuracy_rate	0.666667
129	0	sham	Social	Test	Accuracy_rate	0.958333
130	1	anode	Social	Test	Accuracy_rate	0.71875
132	0	cathode	Social	Test	Accuracy_rate	0.375
133	0	sham	Social	Test	Accuracy_rate	0.927083
134	0	cathode	Social	Test	Accuracy_rate	0.875
135	0	sham	Social	Test	Accuracy_rate	0.875
136	0	cathode	Social	Test	Accuracy_rate	0.864583
138	0	cathode	Social	Test	Accuracy_rate	0.927083
139	0	sham	Social	Test	Accuracy_rate	0.833333
140	0	cathode	Social	Test	Accuracy_rate	0.760417
141	0	sham	Social	Test	Accuracy_rate	0.947917
142	0	cathode	Social	Test	Accuracy_rate	0.59375
143	0	anode	Social	Test	Accuracy_rate	0.822917
8	1	anode	Non_social	Test	Reaction_time	1495.51
9	0	anode	Non_social	Test	Reaction_time	1576.5
10	0	anode	Non_social	Test	Reaction_time	1181.42
11	1	sham	Non_social	Test	Reaction_time	1596.45
12	1	anode	Non_social	Test	Reaction_time	1441.24
13	1	anode	Non_social	Test	Reaction_time	1261.18
14	0	sham	Non_social	Test	Reaction_time	1261.2
15	0	anode	Non_social	Test	Reaction_time	1180.66
16	0	anode	Non_social	Test	Reaction_time	1142.79
17	0	sham	Non_social	Test	Reaction_time	1436.93
18	1	anode	Non_social	Test	Reaction_time	1232.45
19	1	sham	Non_social	Test	Reaction_time	1245.44
20	1	sham	Non_social	Test	Reaction_time	1084.28
21	1	anode	Non_social	Test	Reaction_time	1470.26
22	1	sham	Non_social	Test	Reaction_time	1066.26
24	1	sham	Non_social	Test	Reaction_time	1281.25
25	0	anode	Non_social	Test	Reaction_time	1308.82
26	0	sham	Non_social	Test	Reaction_time	1284.88
27	0	sham	Non_social	Test	Reaction_time	1629.11
28	0	anode	Non_social	Test	Reaction_time	1002.14
29	1	anode	Non_social	Test	Reaction_time	1242.67
30	1	anode	Non_social	Test	Reaction_time	938.958
31	0	sham	Non_social	Test	Reaction_time	1553.06
32	1	sham	Non_social	Test	Reaction_time	1195.1
33	1	anode	Non_social	Test	Reaction_time	856.677
36	0	cathode	Non_social	Test	Reaction_time	1554.56
37	1	cathode	Non_social	Test	Reaction_time	793.562
38	1	cathode	Non_social	Test	Reaction_time	1111.3
39	0	cathode	Non_social	Test	Reaction_time	1025.88
40	0	cathode	Non_social	Test	Reaction_time	1488.06
41	0	sham	Non_social	Test	Reaction_time	1108.79
42	1	cathode	Non_social	Test	Reaction_time	1506.75
43	1	sham	Non_social	Test	Reaction_time	1668.8
45	1	sham	Non_social	Test	Reaction_time	1505.11
46	0	anode	Non_social	Test	Reaction_time	1117.34
47	0	anode	Non_social	Test	Reaction_time	1444.89
48	1	cathode	Non_social	Test	Reaction_time	1342.15
49	1	cathode	Non_social	Test	Reaction_time	1665.12
50	0	anode	Non_social	Test	Reaction_time	1324.52
51	0	sham	Non_social	Test	Reaction_time	1267.3
52	1	anode	Non_social	Test	Reaction_time	1255.44
53	1	sham	Non_social	Test	Reaction_time	1141.59
54	0	cathode	Non_social	Test	Reaction_time	1097.77
55	0	cathode	Non_social	Test	Reaction_time	1430.03
56	1	cathode	Non_social	Test	Reaction_time	1713.33
57	0	sham	Non_social	Test	Reaction_time	1169.53
58	0	anode	Non_social	Test	Reaction_time	1082.05
59	0	anode	Non_social	Test	Reaction_time	1700.86
60	1	sham	Non_social	Test	Reaction_time	1667.07
61	1	sham	Non_social	Test	Reaction_time	1495.82
62	1	anode	Non_social	Test	Reaction_time	1440.06
63	0	cathode	Non_social	Test	Reaction_time	1654.73
64	0	cathode	Non_social	Test	Reaction_time	1401.42
65	0	anode	Non_social	Test	Reaction_time	1127.68
66	1	cathode	Non_social	Test	Reaction_time	1568.75
67	1	cathode	Non_social	Test	Reaction_time	1284.56
68	1	cathode	Non_social	Test	Reaction_time	1232.78
69	0	cathode	Non_social	Test	Reaction_time	1149.32
70	0	cathode	Non_social	Test	Reaction_time	1411.25
71	0	sham	Non_social	Test	Reaction_time	1903.12
72	0	anode	Non_social	Test	Reaction_time	1476.28
73	1	cathode	Non_social	Test	Reaction_time	1164.94
74	1	cathode	Non_social	Test	Reaction_time	1312.66
75	1	sham	Non_social	Test	Reaction_time	1482.59
76	1	sham	Non_social	Test	Reaction_time	1337.05
77	1	anode	Non_social	Test	Reaction_time	1459.72
78	1	anode	Non_social	Test	Reaction_time	1484.53
79	1	sham	Non_social	Test	Reaction_time	1476.05
81	0	sham	Non_social	Test	Reaction_time	1389.47
82	0	anode	Non_social	Test	Reaction_time	1143.57
83	1	cathode	Non_social	Test	Reaction_time	1433.29
84	1	sham	Non_social	Test	Reaction_time	1539.22
85	1	cathode	Non_social	Test	Reaction_time	1613.81
86	0	anode	Non_social	Test	Reaction_time	1289.08
87	1	anode	Non_social	Test	Reaction_time	1697.74
88	0	sham	Non_social	Test	Reaction_time	1239.38
89	0	sham	Non_social	Test	Reaction_time	1737.86
90	1	sham	Non_social	Test	Reaction_time	1223.32
91	1	sham	Non_social	Test	Reaction_time	1376.05
92	1	cathode	Non_social	Test	Reaction_time	1404.42
93	1	anode	Non_social	Test	Reaction_time	1746.15
94	1	sham	Non_social	Test	Reaction_time	1633.21
95	1	cathode	Non_social	Test	Reaction_time	1164.52
96	1	cathode	Non_social	Test	Reaction_time	1332.05
97	1	sham	Non_social	Test	Reaction_time	1287.09
98	1	anode	Non_social	Test	Reaction_time	1271.35
99	1	sham	Non_social	Test	Reaction_time	1070.99
100	1	cathode	Non_social	Test	Reaction_time	1253.19
101	1	sham	Non_social	Test	Reaction_time	1312.03
102	0	cathode	Non_social	Test	Reaction_time	1488.74
103	1	sham	Non_social	Test	Reaction_time	1271.77
104	1	cathode	Non_social	Test	Reaction_time	1513.23
105	1	anode	Non_social	Test	Reaction_time	1214.77
106	1	cathode	Non_social	Test	Reaction_time	1462.32
107	0	sham	Non_social	Test	Reaction_time	1245.18
108	1	cathode	Non_social	Test	Reaction_time	1550.44
109	0	sham	Non_social	Test	Reaction_time	991.656
110	1	anode	Non_social	Test	Reaction_time	1488.3
111	1	anode	Non_social	Test	Reaction_time	1764.18
112	1	sham	Non_social	Test	Reaction_time	1549.47
113	1	cathode	Non_social	Test	Reaction_time	1565.23
114	1	anode	Non_social	Test	Reaction_time	1196.24
115	0	cathode	Non_social	Test	Reaction_time	1681.65
116	0	anode	Non_social	Test	Reaction_time	1503.8
117	0	anode	Non_social	Test	Reaction_time	1529.98
118	1	anode	Non_social	Test	Reaction_time	1500.96
119	0	cathode	Non_social	Test	Reaction_time	1411.2
120	0	anode	Non_social	Test	Reaction_time	1264.65
122	0	sham	Non_social	Test	Reaction_time	1337.18
123	0	sham	Non_social	Test	Reaction_time	1325.49
124	0	anode	Non_social	Test	Reaction_time	1360.21
125	0	cathode	Non_social	Test	Reaction_time	1212.44
126	0	cathode	Non_social	Test	Reaction_time	1265.85
127	0	anode	Non_social	Test	Reaction_time	1675
128	0	cathode	Non_social	Test	Reaction_time	1290.56
129	0	sham	Non_social	Test	Reaction_time	1285.54
130	1	anode	Non_social	Test	Reaction_time	1269.49
132	0	cathode	Non_social	Test	Reaction_time	1643.91
133	0	sham	Non_social	Test	Reaction_time	1415.84
134	0	cathode	Non_social	Test	Reaction_time	1249.26
135	0	sham	Non_social	Test	Reaction_time	1424.71
136	0	cathode	Non_social	Test	Reaction_time	1346.78
138	0	cathode	Non_social	Test	Reaction_time	1215.62
139	0	sham	Non_social	Test	Reaction_time	1303.5
140	0	cathode	Non_social	Test	Reaction_time	1341.31
141	0	sham	Non_social	Test	Reaction_time	1161.34
142	0	cathode	Non_social	Test	Reaction_time	1293.45
143	0	anode	Non_social	Test	Reaction_time	1713.45
8	1	anode	Social	Test	Reaction_time	1335.26
9	0	anode	Social	Test	Reaction_time	1461.77
10	0	anode	Social	Test	Reaction_time	1597.25
11	1	sham	Social	Test	Reaction_time	1383.98
12	1	anode	Social	Test	Reaction_time	1535.93
13	1	anode	Social	Test	Reaction_time	1402.44
14	0	sham	Social	Test	Reaction_time	1504.27
15	0	anode	Social	Test	Reaction_time	1465.12
16	0	anode	Social	Test	Reaction_time	1392.84
17	0	sham	Social	Test	Reaction_time	1439.56
18	1	anode	Social	Test	Reaction_time	1501.83
19	1	sham	Social	Test	Reaction_time	1175.48
20	1	sham	Social	Test	Reaction_time	1159.45
21	1	anode	Social	Test	Reaction_time	1282.11
22	1	sham	Social	Test	Reaction_time	1272.72
24	1	sham	Social	Test	Reaction_time	1319.04
25	0	anode	Social	Test	Reaction_time	1596.31
26	0	sham	Social	Test	Reaction_time	1292.11
27	0	sham	Social	Test	Reaction_time	1776.24
28	0	anode	Social	Test	Reaction_time	1392.91
29	1	anode	Social	Test	Reaction_time	1219.08
30	1	anode	Social	Test	Reaction_time	1068.12
31	0	sham	Social	Test	Reaction_time	1290.66
32	1	sham	Social	Test	Reaction_time	1016.78
33	1	anode	Social	Test	Reaction_time	1191.64
36	0	cathode	Social	Test	Reaction_time	1510.23
37	1	cathode	Social	Test	Reaction_time	1042.03
38	1	cathode	Social	Test	Reaction_time	1438.56
39	0	cathode	Social	Test	Reaction_time	1101.67
40	0	cathode	Social	Test	Reaction_time	1272.2
41	0	sham	Social	Test	Reaction_time	1323.67
42	1	cathode	Social	Test	Reaction_time	1394.15
43	1	sham	Social	Test	Reaction_time	1412.29
45	1	sham	Social	Test	Reaction_time	1090.35
46	0	anode	Social	Test	Reaction_time	1407.65
47	0	anode	Social	Test	Reaction_time	1694.45
48	1	cathode	Social	Test	Reaction_time	1386.82
49	1	cathode	Social	Test	Reaction_time	1643.74
50	0	anode	Social	Test	Reaction_time	1643.91
51	0	sham	Social	Test	Reaction_time	1438.28
52	1	anode	Social	Test	Reaction_time	1532.47
53	1	sham	Social	Test	Reaction_time	1253.48
54	0	cathode	Social	Test	Reaction_time	1259.84
55	0	cathode	Social	Test	Reaction_time	1459.56
56	1	cathode	Social	Test	Reaction_time	1604.79
57	0	sham	Social	Test	Reaction_time	1473.71
58	0	anode	Social	Test	Reaction_time	1362.83
59	0	anode	Social	Test	Reaction_time	1772.75
60	1	sham	Social	Test	Reaction_time	1334.92
61	1	sham	Social	Test	Reaction_time	1684.96
62	1	anode	Social	Test	Reaction_time	1580.53
63	0	cathode	Social	Test	Reaction_time	1645.74
64	0	cathode	Social	Test	Reaction_time	1420.33
65	0	anode	Social	Test	Reaction_time	1172.32
66	1	cathode	Social	Test	Reaction_time	1546.93
67	1	cathode	Social	Test	Reaction_time	1347.4
68	1	cathode	Social	Test	Reaction_time	1401.6
69	0	cathode	Social	Test	Reaction_time	1292.51
70	0	cathode	Social	Test	Reaction_time	1315.86
71	0	sham	Social	Test	Reaction_time	1814.92
72	0	anode	Social	Test	Reaction_time	1284.92
73	1	cathode	Social	Test	Reaction_time	1421.59
74	1	cathode	Social	Test	Reaction_time	1360.01
75	1	sham	Social	Test	Reaction_time	1326.83
76	1	sham	Social	Test	Reaction_time	1652.2
77	1	anode	Social	Test	Reaction_time	1733.92
78	1	anode	Social	Test	Reaction_time	1433.56
79	1	sham	Social	Test	Reaction_time	1449.14
81	0	sham	Social	Test	Reaction_time	1585.54
82	0	anode	Social	Test	Reaction_time	1716.62
83	1	cathode	Social	Test	Reaction_time	1390.11
84	1	sham	Social	Test	Reaction_time	1678.21
85	1	cathode	Social	Test	Reaction_time	1645.36
86	0	anode	Social	Test	Reaction_time	1831.26
87	1	anode	Social	Test	Reaction_time	1675.17
88	0	sham	Social	Test	Reaction_time	1472.01
89	0	sham	Social	Test	Reaction_time	1583.91
90	1	sham	Social	Test	Reaction_time	1493.52
91	1	sham	Social	Test	Reaction_time	1633.43
92	1	cathode	Social	Test	Reaction_time	1684.42
93	1	anode	Social	Test	Reaction_time	1914.41
94	1	sham	Social	Test	Reaction_time	1635.41
95	1	cathode	Social	Test	Reaction_time	1330.56
96	1	cathode	Social	Test	Reaction_time	1404.15
97	1	sham	Social	Test	Reaction_time	1416.98
98	1	anode	Social	Test	Reaction_time	1540.21
99	1	sham	Social	Test	Reaction_time	1528.54
100	1	cathode	Social	Test	Reaction_time	1468.58
101	1	sham	Social	Test	Reaction_time	1684.72
102	0	cathode	Social	Test	Reaction_time	1515.32
103	1	sham	Social	Test	Reaction_time	1626.92
104	1	cathode	Social	Test	Reaction_time	1540.28
105	1	anode	Social	Test	Reaction_time	976.427
106	1	cathode	Social	Test	Reaction_time	1820.76
107	0	sham	Social	Test	Reaction_time	1129.12
108	1	cathode	Social	Test	Reaction_time	1205.56
109	0	sham	Social	Test	Reaction_time	1108.2
110	1	anode	Social	Test	Reaction_time	1829.57
111	1	anode	Social	Test	Reaction_time	1793.23
112	1	sham	Social	Test	Reaction_time	1165.61
113	1	cathode	Social	Test	Reaction_time	1229.15
114	1	anode	Social	Test	Reaction_time	1488.69
115	0	cathode	Social	Test	Reaction_time	1574.3
116	0	anode	Social	Test	Reaction_time	1577.3
117	0	anode	Social	Test	Reaction_time	1649.73
118	1	anode	Social	Test	Reaction_time	1203.33
119	0	cathode	Social	Test	Reaction_time	1389.38
120	0	anode	Social	Test	Reaction_time	1573.46
122	0	sham	Social	Test	Reaction_time	1460.6
123	0	sham	Social	Test	Reaction_time	1360
124	0	anode	Social	Test	Reaction_time	1765.44
125	0	cathode	Social	Test	Reaction_time	1266.74
126	0	cathode	Social	Test	Reaction_time	1436.92
127	0	anode	Social	Test	Reaction_time	1606.58
128	0	cathode	Social	Test	Reaction_time	1663.62
129	0	sham	Social	Test	Reaction_time	1462.77
130	1	anode	Social	Test	Reaction_time	1737.19
132	0	cathode	Social	Test	Reaction_time	1896.65
133	0	sham	Social	Test	Reaction_time	1411.53
134	0	cathode	Social	Test	Reaction_time	1443.02
135	0	sham	Social	Test	Reaction_time	1427.38
136	0	cathode	Social	Test	Reaction_time	1269.11
138	0	cathode	Social	Test	Reaction_time	1418.47
139	0	sham	Social	Test	Reaction_time	1503.81
140	0	cathode	Social	Test	Reaction_time	1151.73
141	0	sham	Social	Test	Reaction_time	1371.8
142	0	cathode	Social	Test	Reaction_time	1447.6
143	0	anode	Social	Test	Reaction_time	1643.89

## Sheet: Figure3c
Subject	Gender	tDCS	Hierarchy_Type	Phase	DataType	Mean
8	1	anode	Non_social	Test	Confidence_rating	1.86458
9	0	anode	Non_social	Test	Confidence_rating	2.38542
10	0	anode	Non_social	Test	Confidence_rating	2.75
12	1	anode	Non_social	Test	Confidence_rating	2.76488
14	0	sham	Non_social	Test	Confidence_rating	2.67708
15	0	anode	Non_social	Test	Confidence_rating	2.96875
16	0	anode	Non_social	Test	Confidence_rating	2.98958
19	1	sham	Non_social	Test	Confidence_rating	2.73958
21	1	anode	Non_social	Test	Confidence_rating	2.23958
25	0	anode	Non_social	Test	Confidence_rating	2.75
26	0	sham	Non_social	Test	Confidence_rating	2.875
27	0	sham	Non_social	Test	Confidence_rating	1.61012
29	1	anode	Non_social	Test	Confidence_rating	2.43899
30	1	anode	Non_social	Test	Confidence_rating	2.77083
31	0	sham	Non_social	Test	Confidence_rating	2.69792
32	1	sham	Non_social	Test	Confidence_rating	2.38542
33	1	anode	Non_social	Test	Confidence_rating	2.97917
36	0	cathode	Non_social	Test	Confidence_rating	2.72321
37	1	cathode	Non_social	Test	Confidence_rating	2.76042
38	1	cathode	Non_social	Test	Confidence_rating	2.69792
39	0	cathode	Non_social	Test	Confidence_rating	2.79167
40	0	cathode	Non_social	Test	Confidence_rating	2.41815
42	1	cathode	Non_social	Test	Confidence_rating	2.91875
43	1	sham	Non_social	Test	Confidence_rating	2.01042
45	1	sham	Non_social	Test	Confidence_rating	1.29315
46	0	anode	Non_social	Test	Confidence_rating	1.8125
47	0	anode	Non_social	Test	Confidence_rating	2.89583
48	1	cathode	Non_social	Test	Confidence_rating	2.48958
49	1	cathode	Non_social	Test	Confidence_rating	2.23958
50	0	anode	Non_social	Test	Confidence_rating	2.85863
51	0	sham	Non_social	Test	Confidence_rating	2.86458
52	1	anode	Non_social	Test	Confidence_rating	2.82292
53	1	sham	Non_social	Test	Confidence_rating	2.24256
54	0	cathode	Non_social	Test	Confidence_rating	2.78125
55	0	cathode	Non_social	Test	Confidence_rating	2.82292
56	1	cathode	Non_social	Test	Confidence_rating	1.72917
57	0	sham	Non_social	Test	Confidence_rating	2.70833
58	0	anode	Non_social	Test	Confidence_rating	2.67708
59	0	anode	Non_social	Test	Confidence_rating	2.17708
60	1	sham	Non_social	Test	Confidence_rating	2.6875
62	1	anode	Non_social	Test	Confidence_rating	2.73512
63	0	cathode	Non_social	Test	Confidence_rating	2.26042
64	0	cathode	Non_social	Test	Confidence_rating	2.02083
65	0	anode	Non_social	Test	Confidence_rating	2.23958
66	1	cathode	Non_social	Test	Confidence_rating	2.29167
67	1	cathode	Non_social	Test	Confidence_rating	2.13542
68	1	cathode	Non_social	Test	Confidence_rating	2.76042
69	0	cathode	Non_social	Test	Confidence_rating	2.75
70	0	cathode	Non_social	Test	Confidence_rating	2.83333
71	0	sham	Non_social	Test	Confidence_rating	2.76042
72	0	anode	Non_social	Test	Confidence_rating	2.66667
73	1	cathode	Non_social	Test	Confidence_rating	2.84524
74	1	cathode	Non_social	Test	Confidence_rating	2.51042
75	1	sham	Non_social	Test	Confidence_rating	2.1627
76	1	sham	Non_social	Test	Confidence_rating	2.69792
77	1	anode	Non_social	Test	Confidence_rating	1.77083
78	1	anode	Non_social	Test	Confidence_rating	2.08333
79	1	sham	Non_social	Test	Confidence_rating	1.48958
81	0	sham	Non_social	Test	Confidence_rating	2.8125
82	0	anode	Non_social	Test	Confidence_rating	2.88542
83	1	cathode	Non_social	Test	Confidence_rating	2.72768
84	1	sham	Non_social	Test	Confidence_rating	2.65625
85	1	cathode	Non_social	Test	Confidence_rating	2.72024
86	0	anode	Non_social	Test	Confidence_rating	2.89583
87	1	anode	Non_social	Test	Confidence_rating	2.02083
88	0	sham	Non_social	Test	Confidence_rating	2.75
89	0	sham	Non_social	Test	Confidence_rating	2.41667
90	1	sham	Non_social	Test	Confidence_rating	2.52083
91	1	sham	Non_social	Test	Confidence_rating	2.25
92	1	cathode	Non_social	Test	Confidence_rating	2.625
93	1	anode	Non_social	Test	Confidence_rating	2.3378
94	1	sham	Non_social	Test	Confidence_rating	2.10268
95	1	cathode	Non_social	Test	Confidence_rating	2.28125
96	1	cathode	Non_social	Test	Confidence_rating	2.36458
97	1	sham	Non_social	Test	Confidence_rating	2.73958
98	1	anode	Non_social	Test	Confidence_rating	2.58333
99	1	sham	Non_social	Test	Confidence_rating	2.95685
100	1	cathode	Non_social	Test	Confidence_rating	2.86458
101	1	sham	Non_social	Test	Confidence_rating	2.5625
102	0	cathode	Non_social	Test	Confidence_rating	2.06101
103	1	sham	Non_social	Test	Confidence_rating	2.90327
104	1	cathode	Non_social	Test	Confidence_rating	2.062
105	1	anode	Non_social	Test	Confidence_rating	2.7753
106	1	cathode	Non_social	Test	Confidence_rating	2.1875
107	0	sham	Non_social	Test	Confidence_rating	2.36756
108	1	cathode	Non_social	Test	Confidence_rating	2.44345
109	0	sham	Non_social	Test	Confidence_rating	1.64583
110	1	anode	Non_social	Test	Confidence_rating	2.44792
111	1	anode	Non_social	Test	Confidence_rating	2.23958
112	1	sham	Non_social	Test	Confidence_rating	1.98958
113	1	cathode	Non_social	Test	Confidence_rating	2.69792
114	1	anode	Non_social	Test	Confidence_rating	2.71875
115	0	cathode	Non_social	Test	Confidence_rating	2.73661
116	0	anode	Non_social	Test	Confidence_rating	2.64881
117	0	anode	Non_social	Test	Confidence_rating	2.54167
118	1	anode	Non_social	Test	Confidence_rating	2.17708
119	0	cathode	Non_social	Test	Confidence_rating	2.90625
120	0	anode	Non_social	Test	Confidence_rating	2.92708
122	0	sham	Non_social	Test	Confidence_rating	2.6994
123	0	sham	Non_social	Test	Confidence_rating	2.58333
124	0	anode	Non_social	Test	Confidence_rating	2.63542
125	0	cathode	Non_social	Test	Confidence_rating	2.94792
126	0	cathode	Non_social	Test	Confidence_rating	1.97917
127	0	anode	Non_social	Test	Confidence_rating	2.40625
128	0	cathode	Non_social	Test	Confidence_rating	2.30208
129	0	sham	Non_social	Test	Confidence_rating	2.8125
130	1	anode	Non_social	Test	Confidence_rating	2.80208
132	0	cathode	Non_social	Test	Confidence_rating	2.34375
133	0	sham	Non_social	Test	Confidence_rating	2.27083
134	0	cathode	Non_social	Test	Confidence_rating	2.78274
135	0	sham	Non_social	Test	Confidence_rating	2.75
136	0	cathode	Non_social	Test	Confidence_rating	2.375
138	0	cathode	Non_social	Test	Confidence_rating	2.625
139	0	sham	Non_social	Test	Confidence_rating	2.71875
140	0	cathode	Non_social	Test	Confidence_rating	2.72917
141	0	sham	Non_social	Test	Confidence_rating	2.89583
142	0	cathode	Non_social	Test	Confidence_rating	2.48958
143	0	anode	Non_social	Test	Confidence_rating	2.38542
8	1	anode	Social	Test	Confidence_rating	2.36458
9	0	anode	Social	Test	Confidence_rating	2.6875
10	0	anode	Social	Test	Confidence_rating	2.77083
12	1	anode	Social	Test	Confidence_rating	2.71875
14	0	sham	Social	Test	Confidence_rating	2.65625
15	0	anode	Social	Test	Confidence_rating	2.8375
16	0	anode	Social	Test	Confidence_rating	2.85417
19	1	sham	Social	Test	Confidence_rating	2.89583
21	1	anode	Social	Test	Confidence_rating	2.72917
25	0	anode	Social	Test	Confidence_rating	2.56101
26	0	sham	Social	Test	Confidence_rating	2.96875
27	0	sham	Social	Test	Confidence_rating	2.41369
29	1	anode	Social	Test	Confidence_rating	2.66667
30	1	anode	Social	Test	Confidence_rating	2.6875
31	0	sham	Social	Test	Confidence_rating	2.92708
32	1	sham	Social	Test	Confidence_rating	2.88542
33	1	anode	Social	Test	Confidence_rating	2.84375
36	0	cathode	Social	Test	Confidence_rating	2.61458
37	1	cathode	Social	Test	Confidence_rating	2.05208
38	1	cathode	Social	Test	Confidence_rating	2.45833
39	0	cathode	Social	Test	Confidence_rating	2.84375
40	0	cathode	Social	Test	Confidence_rating	2.82292
42	1	cathode	Social	Test	Confidence_rating	2.88542
43	1	sham	Social	Test	Confidence_rating	2.60417
45	1	sham	Social	Test	Confidence_rating	2.45833
46	0	anode	Social	Test	Confidence_rating	2.79167
47	0	anode	Social	Test	Confidence_rating	2.57292
48	1	cathode	Social	Test	Confidence_rating	2.45833
49	1	cathode	Social	Test	Confidence_rating	2.57292
50	0	anode	Social	Test	Confidence_rating	2.78472
51	0	sham	Social	Test	Confidence_rating	2.85417
52	1	anode	Social	Test	Confidence_rating	2.83333
53	1	sham	Social	Test	Confidence_rating	2.13542
54	0	cathode	Social	Test	Confidence_rating	2.8125
55	0	cathode	Social	Test	Confidence_rating	2.79167
56	1	cathode	Social	Test	Confidence_rating	1.9375
57	0	sham	Social	Test	Confidence_rating	2.65625
58	0	anode	Social	Test	Confidence_rating	2.60417
59	0	anode	Social	Test	Confidence_rating	2.35565
60	1	sham	Social	Test	Confidence_rating	2.96875
62	1	anode	Social	Test	Confidence_rating	2.47917
63	0	cathode	Social	Test	Confidence_rating	2.69792
64	0	cathode	Social	Test	Confidence_rating	2.02083
65	0	anode	Social	Test	Confidence_rating	2.34375
66	1	cathode	Social	Test	Confidence_rating	2.84226
67	1	cathode	Social	Test	Confidence_rating	2.66667
68	1	cathode	Social	Test	Confidence_rating	2.77083
69	0	cathode	Social	Test	Confidence_rating	3
70	0	cathode	Social	Test	Confidence_rating	2.77083
71	0	sham	Social	Test	Confidence_rating	2.73958
72	0	anode	Social	Test	Confidence_rating	2.875
73	1	cathode	Social	Test	Confidence_rating	2.84375
74	1	cathode	Social	Test	Confidence_rating	2.57738
75	1	sham	Social	Test	Confidence_rating	2.93601
76	1	sham	Social	Test	Confidence_rating	2.35417
77	1	anode	Social	Test	Confidence_rating	2.08333
78	1	anode	Social	Test	Confidence_rating	2.52381
79	1	sham	Social	Test	Confidence_rating	1.96875
81	0	sham	Social	Test	Confidence_rating	2.72619
82	0	anode	Social	Test	Confidence_rating	2.5
83	1	cathode	Social	Test	Confidence_rating	2.85417
84	1	sham	Social	Test	Confidence_rating	2.66667
85	1	cathode	Social	Test	Confidence_rating	2.70685
86	0	anode	Social	Test	Confidence_rating	2.77083
87	1	anode	Social	Test	Confidence_rating	2.52827
88	0	sham	Social	Test	Confidence_rating	2.71875
89	0	sham	Social	Test	Confidence_rating	2.76488
90	1	sham	Social	Test	Confidence_rating	2.34375
91	1	sham	Social	Test	Confidence_rating	1.60417
92	1	cathode	Social	Test	Confidence_rating	2.58333
93	1	anode	Social	Test	Confidence_rating	2.29167
94	1	sham	Social	Test	Confidence_rating	2.36012
95	1	cathode	Social	Test	Confidence_rating	2.78125
96	1	cathode	Social	Test	Confidence_rating	2.75
97	1	sham	Social	Test	Confidence_rating	2.63542
98	1	anode	Social	Test	Confidence_rating	2.36458
99	1	sham	Social	Test	Confidence_rating	2.89732
100	1	cathode	Social	Test	Confidence_rating	2.48512
101	1	sham	Social	Test	Confidence_rating	1.875
102	0	cathode	Social	Test	Confidence_rating	2.46875
103	1	sham	Social	Test	Confidence_rating	2.53125
104	1	cathode	Social	Test	Confidence_rating	1.9875
105	1	anode	Social	Test	Confidence_rating	2.9375
106	1	cathode	Social	Test	Confidence_rating	2.35417
107	0	sham	Social	Test	Confidence_rating	2.72917
108	1	cathode	Social	Test	Confidence_rating	2.85417
109	0	sham	Social	Test	Confidence_rating	2.30208
110	1	anode	Social	Test	Confidence_rating	2.08185
111	1	anode	Social	Test	Confidence_rating	2.1875
112	1	sham	Social	Test	Confidence_rating	2.83333
113	1	cathode	Social	Test	Confidence_rating	2.95833
114	1	anode	Social	Test	Confidence_rating	2.44048
115	0	cathode	Social	Test	Confidence_rating	2.94792
116	0	anode	Social	Test	Confidence_rating	2.64583
117	0	anode	Social	Test	Confidence_rating	2.58036
118	1	anode	Social	Test	Confidence_rating	2.79167
119	0	cathode	Social	Test	Confidence_rating	2.88542
120	0	anode	Social	Test	Confidence_rating	2.73958
122	0	sham	Social	Test	Confidence_rating	2.78125
123	0	sham	Social	Test	Confidence_rating	2.73958
124	0	anode	Social	Test	Confidence_rating	2.28125
125	0	cathode	Social	Test	Confidence_rating	2.95833
126	0	cathode	Social	Test	Confidence_rating	2.05208
127	0	anode	Social	Test	Confidence_rating	2.75298
128	0	cathode	Social	Test	Confidence_rating	2.67708
129	0	sham	Social	Test	Confidence_rating	2.8125
130	1	anode	Social	Test	Confidence_rating	2.41319
132	0	cathode	Social	Test	Confidence_rating	2.5625
133	0	sham	Social	Test	Confidence_rating	2.60417
134	0	cathode	Social	Test	Confidence_rating	2.73958
135	0	sham	Social	Test	Confidence_rating	2.90179
136	0	cathode	Social	Test	Confidence_rating	2.6875
138	0	cathode	Social	Test	Confidence_rating	2.63542
139	0	sham	Social	Test	Confidence_rating	2.60417
140	0	cathode	Social	Test	Confidence_rating	2.78125
141	0	sham	Social	Test	Confidence_rating	2.86458
142	0	cathode	Social	Test	Confidence_rating	2.64583
143	0	anode	Social	Test	Confidence_rating	2.58333

## Sheet: Figure3d
Phase	Hierarchy_Type_comparison	tDCS	Data Type	Average marginal effect (Estimated Beta)	SEM
Test	Social vs Non_social	Cathode	Accuracy_rate	0.0545971	0.0084371
Test	Social vs Non_social	Sham	Accuracy_rate	0.0132607	0.0075131
Test	Social vs Non_social	Anode	Accuracy_rate	-0.0202811	0.0080745
Test	Social vs Non_social	Cathode	Reaction_time	57.5042	9.86072
Test	Social vs Non_social	Sham	Reaction_time	60.1802	9.63401
Test	Social vs Non_social	Anode	Reaction_time	159.783	9.86072

## Sheet: Figure3e
Phase	Hierarchy_Type_comparison	tDCS	Data Type	Average marginal effect (Estimated Beta)	SEM
Test	Social vs Non_social	Cathode	Confidence_rating	0.129238	0.0121957
Test	Social vs Non_social	Sham	Confidence_rating	0.155245	0.0130005
Test	Social vs Non_social	Anode	Confidence_rating	0.0220725	0.0126622

## Sheet: Figure4
Phase	Hierarchy Type	Group Comparison	Data Type	Average marginal effect (Estimated Beta)	SEM
Training	Social	Cathode vs Sham	Accuracy_rate	0.0169333	0.0171119
Training	Non_social	Cathode vs Sham	Accuracy_rate	-0.0190476	0.018582
Test	Social	Cathode vs Sham	Accuracy_rate	0.0018316	0.0247133
Test	Non_social	Cathode vs Sham	Accuracy_rate	-0.0395048	0.0273288
Training	Social	Anode vs Sham	Accuracy_rate	-0.0445696	0.0181847
Training	Non_social	Anode vs Sham	Accuracy_rate	0.0005834	0.0181555
Test	Social	Anode vs Sham	Accuracy_rate	-0.0522228	0.0251699
Test	Non_social	Anode vs Sham	Accuracy_rate	-0.018681	0.0256714
Training	Social	Cathode vs Sham	Reaction_time	-25.4878	35.6957
Training	Non_social	Cathode vs Sham	Reaction_time	-13.8727	35.6957
Test	Social	Cathode vs Sham	Reaction_time	6.6411	38.0607
Test	Non_social	Cathode vs Sham	Reaction_time	9.31704	38.0607
Training	Social	Anode vs Sham	Reaction_time	20.2483	35.6957
Training	Non_social	Anode vs Sham	Reaction_time	-34.1017	35.6957
Test	Social	Anode vs Sham	Reaction_time	90.6185	38.0607
Test	Non_social	Anode vs Sham	Reaction_time	-8.98405	38.0607

## Sheet: Figure5
Subject	Gender	tDCS	Hierarchy_Type	Phase	DataType	Block1	Block2	Block3	Block4	Block5	Block6	Block7	Block8	Block9	Block10	Block11	Block12
8	1	anode	Non_social	Training	Accuracy_rate	0.416667	0.666667	0.583333	0.333333	0.5	0.75	0.916667	0.75	0.666667	0.75	0.833333	0.833333
9	0	anode	Non_social	Training	Accuracy_rate	0.583333	0.583333	0.833333	0.75	0.666667	0.583333	0.833333	1	0.833333	0.916667	0.916667	0.75
10	0	anode	Non_social	Training	Accuracy_rate	0.666667	0.5	0.583333	0.166667	0.75	0.5	0.833333	0.666667	1	0.833333	1	1
11	1	sham	Non_social	Training	Accuracy_rate	0.25	0.666667	0.5	0.666667	0.5	0.583333	0.833333	0.75	0.666667	0.916667	0.833333	0.916667
12	1	anode	Non_social	Training	Accuracy_rate	0.5	0.583333	0.5	0.666667	0.75	0.666667	0.5	0.666667	0.916667	0.916667	0.916667	0.916667
13	1	anode	Non_social	Training	Accuracy_rate	0.583333	0.5	0.666667	0.583333	0.75	0.833333	0.833333	1	0.916667	0.916667	1	0.916667
14	0	sham	Non_social	Training	Accuracy_rate	0.5	0.75	0.583333	0.25	0.75	0.666667	0.75	0.916667	0.75	0.916667	0.916667	0.75
15	0	anode	Non_social	Training	Accuracy_rate	0.5	0.583333	0.75	0.75	0.833333	0.916667	0.916667	0.75	1	0.916667	1	0.916667
16	0	anode	Non_social	Training	Accuracy_rate	0.25	0.666667	0.833333	0.916667	0.833333	1	0.916667	0.916667	1	1	0.916667	0.916667
17	0	sham	Non_social	Training	Accuracy_rate	0.416667	0.666667	0.833333	0.75	0.5	0.916667	0.916667	0.916667	0.916667	0.916667	0.916667	1
18	1	anode	Non_social	Training	Accuracy_rate	0.5	0.583333	0.666667	0.416667	0.583333	0.416667	0.583333	0.916667	0.916667	1	0.75	0.833333
19	1	sham	Non_social	Training	Accuracy_rate	0.25	0.416667	0.75	0.833333	0.916667	0.833333	0.833333	1	1	0.916667	0.916667	1
20	1	sham	Non_social	Training	Accuracy_rate	0.583333	0.416667	0.583333	0.833333	0.75	0.833333	0.833333	1	1	0.916667	1	1
21	1	anode	Non_social	Training	Accuracy_rate	0.416667	0.583333	0.75	0.916667	0.416667	0.75	0.833333	1	1	1	1	1
22	1	sham	Non_social	Training	Accuracy_rate	0.5	0.75	0.583333	0.833333	0.833333	0.666667	1	0.833333	0.833333	1	0.75	0.916667
24	1	sham	Non_social	Training	Accuracy_rate	0.5	0.416667	0.5	0.5	0.583333	0.833333	0.916667	0.916667	0.916667	0.916667	0.833333	1
25	0	anode	Non_social	Training	Accuracy_rate	0.75	0.583333	0.75	0.5	0.833333	0.916667	0.916667	0.916667	0.75	0.916667	0.916667	0.916667
26	0	sham	Non_social	Training	Accuracy_rate	0.333333	0.666667	0.833333	1	0.916667	1	1	1	1	1	1	1
27	0	sham	Non_social	Training	Accuracy_rate	0.666667	0.416667	0.5	0.416667	0.666667	0.5	0.416667	0.333333	0.583333	0.5	0.75	0.666667
28	0	anode	Non_social	Training	Accuracy_rate	0.333333	0.5	0.666667	0.916667	0.833333	0.916667	1	0.916667	1	0.833333	1	1
29	1	anode	Non_social	Training	Accuracy_rate	0.5	0.75	0.75	0.75	0.583333	0.666667	0.75	0.75	0.666667	0.916667	1	0.833333
30	1	anode	Non_social	Training	Accuracy_rate	0.75	1	0.833333	0.916667	1	1	1	1	1	1	1	1
31	0	sham	Non_social	Training	Accuracy_rate	0.5	0.5	0.916667	0.916667	0.75	0.916667	0.75	1	1	1	1	1
32	1	sham	Non_social	Training	Accuracy_rate	0.333333	0.75	0.75	0.833333	0.833333	0.833333	0.916667	0.916667	1	0.833333	1	1
33	1	anode	Non_social	Training	Accuracy_rate	0.666667	0.833333	0.666667	0.75	0.916667	0.833333	0.833333	0.75	0.833333	0.916667	0.916667	0.833333
36	0	cathode	Non_social	Training	Accuracy_rate	0.583333	0.666667	0.5	0.666667	0.666667	0.75	0.833333	0.916667	0.916667	0.916667	1	1
37	1	cathode	Non_social	Training	Accuracy_rate	0.583333	0.583333	0.75	0.916667	0.916667	0.916667	0.916667	0.916667	1	0.916667	0.916667	0.916667
38	1	cathode	Non_social	Training	Accuracy_rate	0.666667	0.666667	0.583333	0.416667	1	0.666667	1	0.75	0.833333	1	0.833333	0.833333
39	0	cathode	Non_social	Training	Accuracy_rate	0.5	0.5	0.833333	0.75	0.75	0.916667	0.916667	1	0.916667	0.916667	1	1
40	0	cathode	Non_social	Training	Accuracy_rate	0.5	0.5	0.833333	0.666667	0.583333	0.666667	0.583333	0.5	0.75	0.666667	0.833333	0.916667
41	0	sham	Non_social	Training	Accuracy_rate	0.416667	0.5	0.416667	0.916667	0.916667	0.916667	1	0.916667	1	1	1	0.916667
42	1	cathode	Non_social	Training	Accuracy_rate	0.416667	0.416667	0.166667	0.5	0.75	0.75	0.75	0.666667	0.833333	0.75	0.916667	1
43	1	sham	Non_social	Training	Accuracy_rate	0.5	0.416667	0.5	0.916667	0.666667	0.833333	0.583333	0.25	0.75	0.416667	0.583333	0.583333
45	1	sham	Non_social	Training	Accuracy_rate	0.416667	0.5	0.583333	0.25	0.666667	0.916667	0.5	0.666667	0.666667	0.666667	0.583333	0.5
46	0	anode	Non_social	Training	Accuracy_rate	0.333333	0.666667	0.666667	0.75	0.916667	0.75	1	1	1	1	1	1
47	0	anode	Non_social	Training	Accuracy_rate	0.5	0.75	0.25	0.583333	0.666667	0.583333	0.916667	0.916667	0.833333	0.75	0.916667	0.916667
48	1	cathode	Non_social	Training	Accuracy_rate	0.583333	0.416667	0.5	0.75	0.666667	0.583333	0.583333	0.666667	0.583333	0.666667	0.666667	0.75
49	1	cathode	Non_social	Training	Accuracy_rate	0.166667	0.583333	0.416667	0.583333	0.666667	0.833333	0.666667	0.75	0.583333	0.666667	0.666667	0.75
50	0	anode	Non_social	Training	Accuracy_rate	0.416667	0.166667	0.75	0.833333	0.916667	0.833333	0.833333	1	1	1	0.916667	1
51	0	sham	Non_social	Training	Accuracy_rate	0.416667	0.416667	0.833333	0.75	0.833333	0.833333	0.916667	0.916667	0.916667	1	0.833333	1
52	1	anode	Non_social	Training	Accuracy_rate	0.416667	0.75	0.75	0.916667	0.916667	1	1	0.833333	1	1	0.916667	1
53	1	sham	Non_social	Training	Accuracy_rate	0.333333	0.666667	0.583333	0.833333	0.833333	0.75	0.75	0.75	0.833333	1	0.916667	0.75
54	0	cathode	Non_social	Training	Accuracy_rate	0.333333	0.416667	0.5	0.916667	1	1	1	1	1	1	1	0.916667
55	0	cathode	Non_social	Training	Accuracy_rate	0.916667	0.666667	0.583333	0.833333	0.583333	0.666667	0.916667	0.75	0.75	0.666667	0.75	0.75
56	1	cathode	Non_social	Training	Accuracy_rate	0.583333	0.75	0.5	0.75	0.666667	0.583333	0.583333	0.75	0.833333	0.666667	0.75	0.916667
57	0	sham	Non_social	Training	Accuracy_rate	0.416667	0.666667	0.583333	0.916667	0.916667	0.916667	0.916667	0.833333	1	1	1	0.916667
58	0	anode	Non_social	Training	Accuracy_rate	0.666667	0.25	0.5	0.666667	0.666667	0.833333	0.833333	0.75	0.833333	0.916667	1	0.833333
59	0	anode	Non_social	Training	Accuracy_rate	0.75	0.583333	0.416667	0.416667	0.833333	0.75	0.833333	1	0.666667	0.916667	0.833333	0.916667
60	1	sham	Non_social	Training	Accuracy_rate	0.5	0.416667	0.583333	0.666667	0.75	0.75	0.75	0.833333	0.5	0.833333	0.666667	1
61	1	sham	Non_social	Training	Accuracy_rate	0.5	0.5	0.666667	0.333333	0.333333	0.583333	0.5	0.666667	0.833333	1	1	0.916667
62	1	anode	Non_social	Training	Accuracy_rate	0.333333	0.583333	0.666667	0.666667	0.5	0.666667	0.916667	0.833333	0.833333	1	0.833333	0.75
63	0	cathode	Non_social	Training	Accuracy_rate	0.333333	0.416667	0.333333	0.583333	0.583333	0.583333	0.75	0.666667	0.833333	0.666667	0.666667	0.666667
64	0	cathode	Non_social	Training	Accuracy_rate	0.666667	0.416667	0.583333	0.666667	0.5	0.583333	0.75	0.75	0.75	0.916667	0.833333	0.833333
65	0	anode	Non_social	Training	Accuracy_rate	0.416667	0.583333	0.5	0.916667	0.75	0.666667	0.5	0.916667	1	0.833333	0.833333	0.916667
66	1	cathode	Non_social	Training	Accuracy_rate	0.583333	0.333333	0.25	0.583333	0.916667	0.75	0.916667	1	1	1	1	1
67	1	cathode	Non_social	Training	Accuracy_rate	0.416667	0.416667	0.833333	0.583333	0.333333	0.75	0.666667	0.75	0.75	0.833333	0.75	0.833333
68	1	cathode	Non_social	Training	Accuracy_rate	0.166667	0.333333	0.583333	0.5	0.666667	0.833333	0.666667	0.916667	0.75	0.833333	0.833333	0.75
69	0	cathode	Non_social	Training	Accuracy_rate	0.333333	0.583333	0.5	0.583333	0.666667	0.833333	0.833333	1	0.916667	0.916667	0.916667	1
70	0	cathode	Non_social	Training	Accuracy_rate	0.416667	0.583333	0.5	0.833333	0.666667	1	0.666667	0.833333	0.833333	0.916667	0.833333	1
71	0	sham	Non_social	Training	Accuracy_rate	0.25	0.333333	0.833333	0.666667	0.5	0.583333	0.666667	0.583333	0.666667	0.916667	0.916667	0.833333
72	0	anode	Non_social	Training	Accuracy_rate	0.416667	0.5	0.666667	0.583333	0.666667	0.75	0.666667	0.666667	0.833333	1	1	0.75
73	1	cathode	Non_social	Training	Accuracy_rate	0.5	0.416667	0.666667	0.833333	0.916667	0.916667	0.833333	0.916667	0.75	1	0.833333	1
74	1	cathode	Non_social	Training	Accuracy_rate	0.583333	0.583333	0.583333	0.5	0.666667	0.833333	0.916667	0.916667	1	1	0.916667	1
75	1	sham	Non_social	Training	Accuracy_rate	0.416667	0.5	0.5	0.75	0.5	0.75	0.75	0.75	0.666667	0.833333	0.75	0.75
76	1	sham	Non_social	Training	Accuracy_rate	0.666667	0.5	0.583333	0.916667	0.833333	0.833333	1	0.916667	1	0.916667	0.916667	0.916667
77	1	anode	Non_social	Training	Accuracy_rate	0.75	0.416667	0.5	0.5	0.583333	0.416667	0.333333	0.333333	0.666667	0.75	0.5	0.416667
78	1	anode	Non_social	Training	Accuracy_rate	0.583333	0.416667	0.416667	0.333333	0.416667	0.416667	0.75	0.666667	0.75	0.916667	0.916667	1
79	1	sham	Non_social	Training	Accuracy_rate	0.25	0.25	0.583333	0.583333	0.583333	0.5	0.583333	0.666667	0.916667	0.75	0.666667	0.916667
81	0	sham	Non_social	Training	Accuracy_rate	0.5	0.416667	0.666667	0.666667	0.583333	0.5	0.583333	0.583333	0.666667	0.833333	0.916667	1
82	0	anode	Non_social	Training	Accuracy_rate	0.583333	0.833333	0.75	1	0.916667	0.916667	0.916667	0.916667	1	1	1	0.916667
83	1	cathode	Non_social	Training	Accuracy_rate	0.416667	0.5	0.666667	0.75	0.833333	0.916667	0.916667	0.666667	0.916667	1	0.916667	1
84	1	sham	Non_social	Training	Accuracy_rate	0.666667	0.666667	0.5	0.833333	0.416667	0.666667	1	0.75	0.75	0.916667	0.583333	0.916667
85	1	cathode	Non_social	Training	Accuracy_rate	0.5	0.583333	0.583333	0.666667	0.833333	0.416667	0.833333	0.833333	0.916667	1	1	1
86	0	anode	Non_social	Training	Accuracy_rate	0.75	0.5	0.583333	0.916667	0.833333	1	1	1	0.916667	0.833333	0.916667	0.916667
87	1	anode	Non_social	Training	Accuracy_rate	0.416667	0.416667	0.416667	0.333333	0.583333	0.666667	0.5	0.416667	0.833333	0.666667	0.833333	1
88	0	sham	Non_social	Training	Accuracy_rate	0.333333	0.833333	0.75	0.916667	1	0.916667	1	1	0.916667	1	1	1
89	0	sham	Non_social	Training	Accuracy_rate	0.416667	0.5	0.5	0.583333	0.5	0.666667	0.833333	0.666667	0.583333	0.75	1	0.916667
90	1	sham	Non_social	Training	Accuracy_rate	0.583333	0.583333	0.666667	0.75	0.75	0.916667	1	0.916667	0.916667	0.833333	0.916667	1
91	1	sham	Non_social	Training	Accuracy_rate	0.583333	0.416667	0.583333	0.666667	0.333333	0.666667	0.75	0.916667	1	0.916667	1	0.916667
92	1	cathode	Non_social	Training	Accuracy_rate	0.333333	0.666667	0.666667	0.583333	0.5	0.5	0.5	0.916667	0.916667	1	1	1
93	1	anode	Non_social	Training	Accuracy_rate	0.416667	0.666667	0.5	0.5	0.666667	0.666667	0.75	0.75	0.833333	0.916667	1	0.75
94	1	sham	Non_social	Training	Accuracy_rate	0.166667	0.5	0.5	0.5	0.583333	0.416667	0.583333	0.5	0.583333	0.75	0.666667	0.833333
95	1	cathode	Non_social	Training	Accuracy_rate	0.333333	0.583333	0.416667	0.666667	0.416667	0.666667	0.833333	0.916667	0.916667	0.833333	0.833333	0.75
96	1	cathode	Non_social	Training	Accuracy_rate	0.666667	0.416667	0.666667	0.833333	0.666667	1	1	0.833333	0.666667	0.833333	0.916667	1
97	1	sham	Non_social	Training	Accuracy_rate	0.5	0.25	0.5	0.916667	0.833333	0.916667	1	1	0.833333	0.916667	0.916667	1
98	1	anode	Non_social	Training	Accuracy_rate	0.666667	0.416667	0.666667	0.833333	0.75	0.916667	1	0.833333	0.916667	0.916667	0.833333	0.916667
99	1	sham	Non_social	Training	Accuracy_rate	0.333333	0.75	0.5	0.916667	0.833333	1	0.75	0.833333	0.833333	0.833333	1	1
100	1	cathode	Non_social	Training	Accuracy_rate	0.0833333	0.75	0.916667	0.75	0.75	0.916667	1	0.833333	0.916667	0.916667	1	0.833333
101	1	sham	Non_social	Training	Accuracy_rate	0.333333	0.583333	0.833333	0.75	0.666667	0.75	0.916667	0.916667	1	0.916667	0.833333	1
102	0	cathode	Non_social	Training	Accuracy_rate	0.5	0.5	0.666667	0.5	0.416667	0.666667	0.666667	0.916667	0.833333	0.833333	0.75	0.75
103	1	sham	Non_social	Training	Accuracy_rate	0.416667	0.583333	0.833333	0.833333	0.75	1	1	1	0.916667	1	0.916667	0.916667
104	1	cathode	Non_social	Training	Accuracy_rate	0.5	0.583333	0.583333	0.75	0.5	0.916667	0.75	0.833333	1	1	1	0.916667
105	1	anode	Non_social	Training	Accuracy_rate	0.5	0.583333	0.75	0.916667	0.916667	0.833333	0.666667	0.583333	1	0.916667	1	0.916667
106	1	cathode	Non_social	Training	Accuracy_rate	0.666667	0.25	0.5	0.583333	0.583333	0.5	0.666667	0.416667	0.666667	0.5	0.75	0.75
107	0	sham	Non_social	Training	Accuracy_rate	0.0833333	0.583333	0.75	0.416667	0.5	0.583333	1	1	1	1	0.916667	0.833333
108	1	cathode	Non_social	Training	Accuracy_rate	0.916667	0.666667	0.5	0.416667	0.666667	0.5	0.833333	0.416667	0.666667	0.666667	0.5	0.666667
109	0	sham	Non_social	Training	Accuracy_rate	0.5	0.416667	0.25	0.5	0.5	0.25	0.5	0.333333	0.416667	0.583333	0.333333	0.5
110	1	anode	Non_social	Training	Accuracy_rate	0.416667	0.583333	0.666667	0.5	0.75	0.916667	0.75	0.833333	1	0.916667	0.833333	1
111	1	anode	Non_social	Training	Accuracy_rate	0.25	0.333333	0.666667	0.5	0.75	0.75	0.583333	0.666667	0.916667	0.916667	1	0.833333
112	1	sham	Non_social	Training	Accuracy_rate	0.583333	0.666667	0.583333	0.333333	0.666667	0.916667	0.833333	0.916667	0.75	0.916667	1	0.916667
113	1	cathode	Non_social	Training	Accuracy_rate	0.666667	0.833333	0.583333	0.833333	0.916667	1	0.666667	1	1	1	1	0.916667
114	1	anode	Non_social	Training	Accuracy_rate	0.333333	0.583333	0.666667	0.583333	0.833333	0.916667	1	1	1	0.916667	0.916667	1
115	0	cathode	Non_social	Training	Accuracy_rate	0.333333	0.75	0.75	0.916667	0.5	0.583333	0.75	0.833333	0.916667	0.75	0.833333	1
116	0	anode	Non_social	Training	Accuracy_rate	0.166667	0.5	0.5	0.833333	0.75	0.916667	0.916667	0.916667	0.916667	0.833333	1	1
117	0	anode	Non_social	Training	Accuracy_rate	0.583333	0.333333	0.5	0.666667	0.75	0.583333	0.916667	0.666667	0.75	0.666667	0.666667	0.833333
118	1	anode	Non_social	Training	Accuracy_rate	0.5	0.5	0.416667	0.833333	0.75	0.666667	0.916667	0.916667	0.916667	1	1	1
119	0	cathode	Non_social	Training	Accuracy_rate	0.666667	0.5	0.666667	0.333333	0.583333	0.666667	0.5	0.75	0.75	0.833333	0.833333	0.75
120	0	anode	Non_social	Training	Accuracy_rate	0.5	0.666667	0.75	0.833333	0.916667	0.666667	0.833333	0.916667	0.833333	0.666667	1	0.833333
122	0	sham	Non_social	Training	Accuracy_rate	0.333333	0.916667	0.833333	0.5	0.75	0.916667	0.916667	0.833333	0.833333	0.916667	0.833333	1
123	0	sham	Non_social	Training	Accuracy_rate	0.333333	0.5	0.75	0.583333	0.666667	0.75	0.833333	1	1	1	1	1
124	0	anode	Non_social	Training	Accuracy_rate	0.416667	0.583333	0.666667	0.5	0.5	0.833333	0.833333	0.916667	0.916667	1	1	0.916667
125	0	cathode	Non_social	Training	Accuracy_rate	0.833333	0.75	0.75	0.916667	0.916667	1	1	1	1	1	1	1
126	0	cathode	Non_social	Training	Accuracy_rate	0.333333	0.583333	0.583333	0.666667	0.666667	0.833333	0.583333	0.75	0.416667	0.833333	0.666667	0.666667
127	0	anode	Non_social	Training	Accuracy_rate	0.416667	0.333333	0.666667	0.583333	0.5	0.583333	0.416667	0.25	0.833333	0.916667	1	1
128	0	cathode	Non_social	Training	Accuracy_rate	0.416667	0.416667	0.666667	0.416667	0.416667	0.5	0.583333	0.75	0.5	0.5	0.333333	0.5
129	0	sham	Non_social	Training	Accuracy_rate	0.25	0.5	0.75	0.916667	1	0.916667	1	1	1	1	1	1
130	1	anode	Non_social	Training	Accuracy_rate	0.666667	0.583333	0.833333	0.75	0.916667	1	0.75	1	0.75	0.833333	0.916667	0.916667
132	0	cathode	Non_social	Training	Accuracy_rate	0.333333	0.666667	0.5	0.416667	0.416667	0.583333	0.583333	0.75	0.583333	0.5	0.75	0.833333
133	0	sham	Non_social	Training	Accuracy_rate	0.583333	0.833333	0.5	0.75	0.666667	1	0.916667	1	0.916667	1	1	1
134	0	cathode	Non_social	Training	Accuracy_rate	0.5	0.666667	0.666667	0.583333	0.833333	0.75	0.916667	0.916667	0.833333	0.916667	0.916667	1
135	0	sham	Non_social	Training	Accuracy_rate	0.5	0.833333	0.5	0.416667	0.833333	0.666667	1	1	0.833333	0.916667	1	1
136	0	cathode	Non_social	Training	Accuracy_rate	0.333333	0.333333	0.583333	0.583333	0.5	0.333333	0.666667	0.75	0.833333	0.75	1	1
138	0	cathode	Non_social	Training	Accuracy_rate	0.333333	0.75	0.666667	0.916667	0.75	0.75	0.916667	0.916667	1	1	0.916667	1
139	0	sham	Non_social	Training	Accuracy_rate	0.583333	0.75	0.583333	0.833333	0.916667	0.833333	1	1	1	1	1	1
140	0	cathode	Non_social	Training	Accuracy_rate	0.5	0.75	0.833333	0.916667	1	0.666667	0.916667	0.916667	0.833333	1	0.916667	1
141	0	sham	Non_social	Training	Accuracy_rate	0.333333	0.333333	0.833333	1	1	1	1	1	1	1	1	0.916667
142	0	cathode	Non_social	Training	Accuracy_rate	0.416667	0.416667	0.583333	0.666667	0.583333	0.666667	0.666667	0.666667	0.416667	0.583333	0.666667	0.5
143	0	anode	Non_social	Training	Accuracy_rate	0.333333	0.583333	0.416667	0.416667	0.583333	0.75	0.583333	0.833333	0.583333	0.666667	0.833333	0.583333
8	1	anode	Social	Training	Accuracy_rate	0.333333	0.5	0.583333	0.583333	0.333333	0.833333	0.75	0.75	0.916667	0.916667	0.916667	0.916667
9	0	anode	Social	Training	Accuracy_rate	0.583333	0.583333	0.5	0.75	0.583333	0.75	0.75	0.833333	0.833333	0.916667	1	0.916667
10	0	anode	Social	Training	Accuracy_rate	0.583333	0.583333	0.583333	0.666667	0.916667	0.666667	0.666667	0.833333	1	0.75	0.916667	0.75
11	1	sham	Social	Training	Accuracy_rate	0.5	0.583333	0.5	0.916667	0.916667	0.833333	0.916667	1	1	1	1	1
12	1	anode	Social	Training	Accuracy_rate	0.416667	0.333333	0.583333	0.666667	0.833333	0.75	0.833333	0.583333	0.916667	0.833333	0.833333	1
13	1	anode	Social	Training	Accuracy_rate	0.416667	0.5	0.5	0.666667	0.833333	0.916667	0.833333	0.916667	1	1	0.916667	0.833333
14	0	sham	Social	Training	Accuracy_rate	0.416667	0.916667	0.333333	0.583333	0.666667	0.416667	0.666667	0.666667	0.666667	0.75	0.833333	1
15	0	anode	Social	Training	Accuracy_rate	0.416667	0.75	0.75	0.583333	0.583333	0.583333	0.75	0.666667	0.75	0.916667	0.833333	0.833333
16	0	anode	Social	Training	Accuracy_rate	0.583333	0.583333	0.666667	1	0.75	1	0.916667	1	1	1	1	0.833333
17	0	sham	Social	Training	Accuracy_rate	0.333333	0.583333	0.666667	0.75	0.75	0.75	0.916667	0.833333	1	0.916667	1	1
18	1	anode	Social	Training	Accuracy_rate	0.416667	0.583333	0.666667	0.666667	0.75	0.666667	0.833333	0.75	0.666667	0.583333	0.666667	0.833333
19	1	sham	Social	Training	Accuracy_rate	0.5	0.666667	0.75	0.916667	1	0.916667	0.916667	0.916667	0.916667	1	1	0.75
20	1	sham	Social	Training	Accuracy_rate	0.5	0.666667	0.833333	0.75	1	0.833333	1	1	1	1	1	1
21	1	anode	Social	Training	Accuracy_rate	0.333333	0.666667	0.75	0.833333	0.833333	1	0.916667	1	0.916667	0.916667	1	1
22	1	sham	Social	Training	Accuracy_rate	0.416667	0.583333	0.666667	0.666667	0.916667	0.666667	0.916667	0.833333	1	0.916667	0.916667	1
24	1	sham	Social	Training	Accuracy_rate	0.5	0.5	0.583333	0.666667	0.666667	0.666667	0.75	0.916667	1	0.916667	1	1
25	0	anode	Social	Training	Accuracy_rate	0.666667	0.5	0.416667	0.666667	0.666667	0.75	0.666667	0.75	0.75	0.833333	0.833333	0.916667
26	0	sham	Social	Training	Accuracy_rate	0.666667	0.916667	0.916667	1	1	1	0.916667	0.916667	1	1	0.916667	0.833333
27	0	sham	Social	Training	Accuracy_rate	0.583333	0.583333	0.666667	0.75	0.666667	0.833333	0.916667	0.833333	0.833333	1	0.75	0.916667
28	0	anode	Social	Training	Accuracy_rate	0.25	0.5	0.75	0.666667	0.666667	0.75	0.666667	0.916667	0.833333	1	0.916667	0.833333
29	1	anode	Social	Training	Accuracy_rate	0.416667	0.583333	0.75	0.5	0.75	0.666667	0.583333	0.833333	0.75	0.75	0.666667	0.833333
30	1	anode	Social	Training	Accuracy_rate	0.5	0.666667	0.75	1	0.666667	1	1	0.75	0.833333	0.916667	1	0.916667
31	0	sham	Social	Training	Accuracy_rate	0.583333	0.75	0.666667	1	1	0.916667	0.833333	1	1	1	1	0.916667
32	1	sham	Social	Training	Accuracy_rate	0.583333	0.916667	1	0.916667	1	1	1	0.916667	1	0.916667	0.916667	1
33	1	anode	Social	Training	Accuracy_rate	0.583333	0.416667	0.916667	0.583333	0.916667	0.916667	0.833333	0.916667	1	0.916667	0.916667	1
36	0	cathode	Social	Training	Accuracy_rate	0.416667	0.5	0.583333	0.5	0.5	0.75	0.916667	1	0.833333	1	0.916667	0.916667
37	1	cathode	Social	Training	Accuracy_rate	0.583333	0.583333	0.583333	0.75	0.916667	0.833333	0.75	0.833333	0.916667	1	1	0.916667
38	1	cathode	Social	Training	Accuracy_rate	0.5	0.416667	0.583333	0.583333	0.583333	0.5	0.583333	0.583333	0.833333	1	0.916667	1
39	0	cathode	Social	Training	Accuracy_rate	0.416667	0.416667	0.75	0.75	0.833333	1	1	0.833333	0.833333	0.916667	0.75	0.75
40	0	cathode	Social	Training	Accuracy_rate	0.583333	0.416667	0.75	0.666667	0.833333	0.833333	1	0.916667	1	0.916667	1	1
41	0	sham	Social	Training	Accuracy_rate	0.5	0.583333	0.583333	0.583333	0.833333	0.833333	1	1	1	0.916667	1	1
42	1	cathode	Social	Training	Accuracy_rate	0.333333	0.75	0.583333	0.666667	0.833333	0.916667	1	0.75	0.833333	1	1	0.916667
43	1	sham	Social	Training	Accuracy_rate	0.5	0.666667	0.666667	0.583333	0.583333	0.833333	0.583333	0.833333	0.583333	0.75	1	0.833333
45	1	sham	Social	Training	Accuracy_rate	0.333333	0.666667	0.75	0.666667	0.916667	0.75	0.916667	0.916667	0.916667	0.916667	1	0.833333
46	0	anode	Social	Training	Accuracy_rate	0.583333	0.416667	0.583333	0.5	0.5	0.916667	0.916667	0.916667	0.916667	1	1	1
47	0	anode	Social	Training	Accuracy_rate	0.583333	0.833333	0.5	0.25	0.5	0.833333	0.666667	0.833333	1	0.583333	0.833333	1
48	1	cathode	Social	Training	Accuracy_rate	0.333333	0.5	0.583333	0.916667	0.5	0.75	0.833333	0.833333	0.75	0.833333	0.666667	0.833333
49	1	cathode	Social	Training	Accuracy_rate	0.666667	0.583333	0.583333	0.75	0.666667	0.666667	0.75	0.75	0.833333	0.916667	0.75	0.833333
50	0	anode	Social	Training	Accuracy_rate	0.25	0.333333	0.416667	0.666667	0.666667	0.833333	0.666667	0.833333	0.833333	0.916667	1	1
51	0	sham	Social	Training	Accuracy_rate	0.416667	0.75	0.5	0.75	0.75	0.75	0.75	0.833333	0.916667	0.916667	0.916667	1
52	1	anode	Social	Training	Accuracy_rate	0.583333	0.75	0.833333	0.916667	0.916667	1	1	1	0.916667	0.833333	1	0.916667
53	1	sham	Social	Training	Accuracy_rate	0.666667	0.916667	0.75	0.75	0.75	0.916667	0.916667	0.833333	0.75	0.916667	0.916667	1
54	0	cathode	Social	Training	Accuracy_rate	0.416667	0.5	0.666667	0.75	0.833333	0.916667	1	0.916667	1	1	1	1
55	0	cathode	Social	Training	Accuracy_rate	0.333333	0.583333	0.833333	0.5	0.75	1	0.583333	0.833333	0.833333	0.833333	0.916667	0.75
56	1	cathode	Social	Training	Accuracy_rate	0.25	0.583333	0.583333	0.75	0.833333	0.75	0.666667	0.916667	0.916667	1	0.833333	0.833333
57	0	sham	Social	Training	Accuracy_rate	0.416667	0.666667	0.75	0.75	0.916667	1	1	0.833333	1	1	1	0.916667
58	0	anode	Social	Training	Accuracy_rate	0.5	0.5	0.0833333	0.416667	0.416667	0.583333	0.666667	0.833333	0.916667	1	1	0.833333
59	0	anode	Social	Training	Accuracy_rate	0.166667	0.416667	0.75	0.666667	0.416667	0.666667	0.833333	0.833333	0.666667	0.916667	0.833333	0.833333
60	1	sham	Social	Training	Accuracy_rate	0.583333	0.416667	0.75	0.916667	0.833333	0.833333	0.833333	0.833333	0.666667	0.75	0.75	0.916667
61	1	sham	Social	Training	Accuracy_rate	0.333333	0.416667	0.5	0.666667	0.333333	0.5	0.666667	0.416667	0.416667	0.416667	0.75	0.833333
62	1	anode	Social	Training	Accuracy_rate	0.25	0.583333	0.916667	0.583333	1	0.833333	0.833333	0.916667	0.916667	1	0.916667	0.833333
63	0	cathode	Social	Training	Accuracy_rate	0.5	0.666667	0.583333	0.583333	0.75	1	0.833333	0.75	1	0.916667	1	0.666667
64	0	cathode	Social	Training	Accuracy_rate	0.416667	0.583333	0.75	0.916667	0.916667	0.833333	0.833333	1	1	1	0.916667	1
65	0	anode	Social	Training	Accuracy_rate	0.666667	0.333333	0.833333	0.583333	0.666667	0.833333	0.833333	0.916667	0.833333	1	0.916667	0.833333
66	1	cathode	Social	Training	Accuracy_rate	0.5	0.75	0.916667	0.833333	0.916667	1	0.916667	1	0.916667	1	1	1
67	1	cathode	Social	Training	Accuracy_rate	0.583333	0.5	0.583333	0.666667	0.916667	0.666667	0.916667	1	0.75	0.916667	0.916667	0.833333
68	1	cathode	Social	Training	Accuracy_rate	0.75	0.5	0.583333	0.75	0.833333	0.583333	0.833333	0.75	0.583333	1	0.916667	0.75
69	0	cathode	Social	Training	Accuracy_rate	0.416667	0.75	0.833333	0.833333	0.916667	1	0.833333	0.916667	1	0.916667	1	0.916667
70	0	cathode	Social	Training	Accuracy_rate	0.416667	0.75	0.5	0.583333	0.583333	0.833333	0.916667	1	0.916667	0.833333	0.5	0.916667
71	0	sham	Social	Training	Accuracy_rate	0.666667	0.666667	0.833333	0.75	0.666667	0.75	1	0.833333	0.916667	0.833333	1	1
72	0	anode	Social	Training	Accuracy_rate	0.666667	0.833333	0.75	0.833333	0.916667	1	0.75	1	0.916667	0.916667	0.666667	0.916667
73	1	cathode	Social	Training	Accuracy_rate	0.416667	0.666667	0.833333	0.583333	0.666667	0.833333	0.916667	1	0.833333	1	0.916667	1
74	1	cathode	Social	Training	Accuracy_rate	0.416667	0.75	0.583333	0.916667	1	1	1	0.916667	1	0.75	1	0.916667
75	1	sham	Social	Training	Accuracy_rate	0.5	0.666667	0.833333	0.833333	0.833333	0.916667	0.75	1	0.833333	1	1	0.833333
76	1	sham	Social	Training	Accuracy_rate	0.333333	0.666667	0.666667	0.916667	0.666667	0.833333	0.833333	0.666667	0.833333	0.916667	0.916667	0.916667
77	1	anode	Social	Training	Accuracy_rate	0.416667	0.583333	0.666667	0.5	0.583333	0.666667	0.75	0.583333	0.833333	0.75	0.666667	0.833333
78	1	anode	Social	Training	Accuracy_rate	0.5	0.5	0.5	0.583333	0.916667	0.833333	0.916667	0.75	0.833333	0.916667	0.833333	1
79	1	sham	Social	Training	Accuracy_rate	0.583333	0.333333	0.666667	0.75	0.583333	0.666667	0.666667	1	1	1	0.833333	1
81	0	sham	Social	Training	Accuracy_rate	0.583333	0.416667	0.416667	0.75	0.75	0.75	0.666667	0.916667	0.75	0.75	0.833333	1
82	0	anode	Social	Training	Accuracy_rate	0.416667	0.333333	0.583333	0.583333	0.75	0.75	0.833333	0.916667	0.833333	1	1	0.916667
83	1	cathode	Social	Training	Accuracy_rate	0.583333	0.75	0.75	1	1	1	1	1	1	1	0.916667	0.916667
84	1	sham	Social	Training	Accuracy_rate	0.416667	0.583333	0.666667	0.666667	0.833333	0.833333	0.833333	0.666667	0.75	0.833333	0.916667	0.75
85	1	cathode	Social	Training	Accuracy_rate	0.583333	0.833333	0.75	0.666667	0.666667	0.75	0.916667	1	1	1	1	1
86	0	anode	Social	Training	Accuracy_rate	0.25	0.5	0.75	0.5	0.583333	0.75	0.583333	0.666667	0.666667	0.75	0.833333	0.833333
87	1	anode	Social	Training	Accuracy_rate	0.666667	0.583333	0.666667	0.833333	0.916667	0.666667	0.916667	0.583333	0.833333	0.916667	0.916667	0.916667
88	0	sham	Social	Training	Accuracy_rate	0.333333	0.583333	0.5	0.666667	0.75	0.833333	0.833333	1	1	1	0.916667	1
89	0	sham	Social	Training	Accuracy_rate	0.25	0.5	0.583333	0.416667	0.5	0.583333	0.583333	0.75	0.583333	0.916667	0.916667	0.75
90	1	sham	Social	Training	Accuracy_rate	0.25	0.5	0.583333	0.583333	0.416667	0.5	0.833333	0.75	0.666667	0.75	0.833333	0.916667
91	1	sham	Social	Training	Accuracy_rate	0.416667	0.416667	0.666667	0.5	0.5	0.5	0.5	0.333333	0.583333	0.583333	0.5	0.75
92	1	cathode	Social	Training	Accuracy_rate	0.25	0.583333	0.666667	0.583333	0.833333	0.75	0.666667	0.916667	0.916667	0.75	0.833333	0.583333
93	1	anode	Social	Training	Accuracy_rate	0.583333	0.416667	0.416667	0.75	0.75	0.833333	0.75	0.833333	0.75	0.916667	0.833333	1
94	1	sham	Social	Training	Accuracy_rate	0.416667	0.416667	0.5	0.416667	0.416667	0.666667	0.5	0.666667	0.75	0.833333	0.833333	0.75
95	1	cathode	Social	Training	Accuracy_rate	0.583333	0.833333	0.583333	0.833333	0.75	0.75	0.916667	0.833333	0.833333	0.916667	0.75	0.666667
96	1	cathode	Social	Training	Accuracy_rate	0.333333	0.75	0.75	0.666667	0.833333	0.833333	1	0.916667	1	0.833333	1	1
97	1	sham	Social	Training	Accuracy_rate	0.416667	0.666667	0.833333	0.833333	0.666667	0.833333	1	0.75	1	0.916667	1	0.916667
98	1	anode	Social	Training	Accuracy_rate	0.333333	0.416667	0.5	0.583333	0.583333	0.833333	0.75	0.833333	0.833333	0.833333	1	0.833333
99	1	sham	Social	Training	Accuracy_rate	0.666667	0.5	0.75	0.583333	0.583333	0.666667	0.833333	0.833333	0.75	0.75	0.916667	0.916667
100	1	cathode	Social	Training	Accuracy_rate	0.416667	0.5	0.583333	1	0.666667	0.916667	1	0.75	0.916667	0.916667	1	1
101	1	sham	Social	Training	Accuracy_rate	0.5	0.583333	0.416667	0.666667	0.666667	0.5	0.583333	1	0.833333	0.833333	0.75	0.916667
102	0	cathode	Social	Training	Accuracy_rate	0.333333	0.583333	0.666667	0.5	0.583333	0.833333	0.916667	0.833333	0.916667	0.583333	0.75	0.75
103	1	sham	Social	Training	Accuracy_rate	0.416667	0.5	0.5	0.5	0.666667	0.833333	0.833333	0.916667	1	1	0.916667	0.916667
104	1	cathode	Social	Training	Accuracy_rate	0.5	0.666667	0.666667	0.916667	0.916667	0.75	0.916667	0.916667	0.916667	1	1	0.916667
105	1	anode	Social	Training	Accuracy_rate	0.416667	0.75	0.5	1	0.916667	1	0.666667	1	1	0.75	1	0.916667
106	1	cathode	Social	Training	Accuracy_rate	0.416667	0.416667	0.333333	0.416667	0.25	0.5	0.416667	0.833333	0.916667	1	0.916667	1
107	0	sham	Social	Training	Accuracy_rate	0.416667	0.416667	0.833333	0.916667	0.833333	1	0.833333	0.916667	0.75	1	1	1
108	1	cathode	Social	Training	Accuracy_rate	0.416667	0.583333	0.833333	0.916667	1	0.916667	1	1	0.916667	1	1	0.916667
109	0	sham	Social	Training	Accuracy_rate	0.25	0.416667	0.5	0.333333	0.583333	0.666667	0.5	0.5	0.333333	0.75	0.833333	0.833333
110	1	anode	Social	Training	Accuracy_rate	0.166667	0.583333	0.916667	0.75	0.583333	0.5	0.5	0.666667	0.666667	0.916667	1	0.833333
111	1	anode	Social	Training	Accuracy_rate	0.75	0.416667	0.583333	0.5	0.666667	0.583333	0.5	0.666667	0.916667	0.833333	0.666667	1
112	1	sham	Social	Training	Accuracy_rate	0.583333	0.916667	0.833333	0.833333	1	1	0.916667	0.916667	1	1	1	1
113	1	cathode	Social	Training	Accuracy_rate	0.833333	0.916667	0.833333	0.916667	1	1	0.916667	1	1	1	0.916667	0.916667
114	1	anode	Social	Training	Accuracy_rate	0.5	0.333333	0.416667	0.583333	0.666667	0.583333	0.833333	1	0.833333	0.916667	0.916667	1
115	0	cathode	Social	Training	Accuracy_rate	0.25	0.583333	0.583333	0.75	0.833333	0.75	0.916667	1	1	1	0.916667	0.833333
116	0	anode	Social	Training	Accuracy_rate	0.416667	0.416667	0.583333	0.5	0.5	0.666667	0.666667	0.75	0.916667	1	1	1
117	0	anode	Social	Training	Accuracy_rate	0.25	0.666667	0.583333	0.666667	0.75	0.583333	0.666667	0.75	0.583333	0.75	0.916667	0.916667
118	1	anode	Social	Training	Accuracy_rate	0.5	0.75	0.916667	0.916667	1	0.833333	1	1	1	1	0.916667	1
119	0	cathode	Social	Training	Accuracy_rate	0.5	0.416667	0.666667	0.583333	0.75	0.666667	0.916667	0.833333	0.916667	1	0.916667	0.916667
120	0	anode	Social	Training	Accuracy_rate	0.333333	0.333333	0.416667	0.666667	0.75	0.666667	0.833333	1	0.916667	0.833333	0.75	0.833333
122	0	sham	Social	Training	Accuracy_rate	0.75	0.666667	0.75	0.666667	0.666667	0.833333	0.833333	0.666667	0.833333	0.75	0.833333	0.833333
123	0	sham	Social	Training	Accuracy_rate	0.833333	0.833333	0.666667	0.583333	0.833333	0.916667	0.666667	0.916667	1	0.916667	0.916667	0.916667
124	0	anode	Social	Training	Accuracy_rate	0.833333	0.5	0.416667	0.583333	0.5	0.666667	0.833333	0.666667	0.583333	0.666667	0.666667	0.666667
125	0	cathode	Social	Training	Accuracy_rate	0.666667	0.833333	0.75	1	1	0.916667	0.916667	1	1	1	1	1
126	0	cathode	Social	Training	Accuracy_rate	0.333333	0.75	0.666667	0.916667	0.583333	0.666667	0.583333	0.75	0.75	0.666667	0.666667	0.833333
127	0	anode	Social	Training	Accuracy_rate	0.416667	0.666667	0.5	0.5	0.666667	0.75	0.833333	0.833333	0.833333	0.916667	1	0.916667
128	0	cathode	Social	Training	Accuracy_rate	0.25	0.833333	0.583333	0.583333	0.833333	1	0.833333	0.833333	0.75	0.833333	0.916667	0.916667
129	0	sham	Social	Training	Accuracy_rate	0.333333	0.416667	0.833333	0.916667	1	1	0.916667	1	1	1	0.916667	1
130	1	anode	Social	Training	Accuracy_rate	0.416667	0.75	0.666667	0.666667	0.666667	0.75	0.666667	0.75	0.75	0.75	0.916667	0.75
132	0	cathode	Social	Training	Accuracy_rate	0.666667	0.416667	0.416667	0.666667	0.583333	0.416667	0.5	0.583333	0.75	0.833333	0.833333	0.833333
133	0	sham	Social	Training	Accuracy_rate	0.416667	0.666667	0.75	0.916667	1	0.75	0.916667	1	1	1	0.916667	1
134	0	cathode	Social	Training	Accuracy_rate	0.333333	0.333333	0.583333	0.583333	0.583333	0.666667	0.833333	0.75	0.916667	0.916667	0.916667	1
135	0	sham	Social	Training	Accuracy_rate	0.416667	0.666667	0.833333	0.583333	0.833333	0.916667	0.916667	0.916667	0.916667	0.916667	1	1
136	0	cathode	Social	Training	Accuracy_rate	0.583333	0.5	0.75	0.833333	0.916667	1	0.916667	0.916667	1	1	0.916667	0.916667
138	0	cathode	Social	Training	Accuracy_rate	0.333333	0.583333	0.583333	0.666667	0.75	0.916667	1	0.916667	0.916667	1	1	0.916667
139	0	sham	Social	Training	Accuracy_rate	0.333333	0.5	0.583333	0.666667	0.666667	0.833333	0.916667	1	1	1	1	1
140	0	cathode	Social	Training	Accuracy_rate	0.333333	0.416667	0.75	0.75	0.916667	1	1	1	1	0.916667	1	1
141	0	sham	Social	Training	Accuracy_rate	0.666667	0.833333	0.666667	0.583333	0.75	1	1	0.833333	1	1	1	1
142	0	cathode	Social	Training	Accuracy_rate	0.416667	0.416667	0.833333	0.666667	0.916667	0.833333	0.833333	0.833333	1	0.833333	0.916667	1
143	0	anode	Social	Training	Accuracy_rate	0.5	0.333333	0.5	0.333333	0.666667	0.5	0.666667	0.5	0.666667	0.25	0.583333	0.75
8	1	anode	Non_social	Training	Reaction_time	1248.92	1058.5	999.667	1415.58	1685.5	1583.33	1407	1500	1589.5	1503.08	1400.17	1745.83
9	0	anode	Non_social	Training	Reaction_time	1211.83	1303.83	1241.83	1149.08	936.583	977.917	1260.75	1429.08	1234.67	1062.42	1097.58	1118
10	0	anode	Non_social	Training	Reaction_time	1663.25	1268.75	1202.08	1313.33	1065.83	948.5	998.417	1079	1123	808.667	1087.42	802.833
11	1	sham	Non_social	Training	Reaction_time	1979.25	1553.42	1676.33	1905.25	1499.92	1559.33	1443.5	1388.17	1289.75	1623.5	1620.75	1267.42
12	1	anode	Non_social	Training	Reaction_time	1340.25	1445.25	1520.42	1408.75	1336.42	1134.5	1245.08	1165.92	1332	1342.25	1525.17	1281.33
13	1	anode	Non_social	Training	Reaction_time	1456.33	996.25	1222.42	1050.67	1185.83	961	1213.33	1015.33	1093.17	1165.33	980.083	1212.75
14	0	sham	Non_social	Training	Reaction_time	1415.83	1424.33	1121.17	1164.17	1067.5	1269.67	1245.58	1388.42	1165	1148.08	979.333	1085.92
15	0	anode	Non_social	Training	Reaction_time	2030.17	1555.25	1306.33	1543.58	1221	1164.5	1106.17	1030.67	980.167	1164.58	1022.75	944.333
16	0	anode	Non_social	Training	Reaction_time	1779.25	1305	1166.17	1149.92	1106.33	1186.58	1129.75	1358.25	1226.83	1297.42	1049	1227.33
17	0	sham	Non_social	Training	Reaction_time	1911.25	1525.83	1770.17	1716	1552.67	1465.83	1384.17	1536.92	1469.17	1356.17	1254.92	1549.92
18	1	anode	Non_social	Training	Reaction_time	1220.92	1245	1135.08	1155.92	1259.17	1138.17	1069.25	1154.67	1062.92	1187.08	1096	1299.17
19	1	sham	Non_social	Training	Reaction_time	1448.67	1320.33	1483.58	1446.67	1230.33	1268.83	1151.58	1093	1276.33	1101.75	1231.75	1230.92
20	1	sham	Non_social	Training	Reaction_time	1081.08	1128.5	1235.33	1021.25	1050.92	1183.92	1057.75	1111.83	857.583	1020.83	928.75	925.667
21	1	anode	Non_social	Training	Reaction_time	1872.83	1848.33	1423.58	1258.92	1510.25	1710.08	1533.25	1470.92	1301.83	1290.08	1477.83	1219.92
22	1	sham	Non_social	Training	Reaction_time	1519.67	1317.75	1539.5	1236.08	1009.58	1150.5	1063.17	1014.33	1020.67	952.833	998.583	911.417
24	1	sham	Non_social	Training	Reaction_time	1399	1936.17	1766.33	1195.08	1697.33	1648.17	1465.83	1341.33	1353.58	1188.92	1289.83	1262.75
25	0	anode	Non_social	Training	Reaction_time	1694	1703.08	1259.67	1177.42	1288.92	1300.75	916.25	1073.75	925.417	1095.08	1024.58	1331.25
26	0	sham	Non_social	Training	Reaction_time	2303.5	1997.58	2015	1616.92	1368.5	1153.92	1275.17	1315.25	1082.33	1022.67	1036.83	1158.92
27	0	sham	Non_social	Training	Reaction_time	1304.5	1376.17	1427.33	1551.42	1376.92	1780.08	1427.42	1455.67	1512.58	1297.5	1290.67	1128.92
28	0	anode	Non_social	Training	Reaction_time	1534.08	1317.17	1314.25	1340.92	1111.25	1129.17	959	1084.42	919.333	941.917	963.5	1234.42
29	1	anode	Non_social	Training	Reaction_time	831.75	920.917	966	993	1196.42	1104.17	994.583	1119.42	923	922.583	922.417	940.833
30	1	anode	Non_social	Training	Reaction_time	1220.92	1191.33	1174.67	1436.33	1196.83	980	980.5	969.333	757.833	855.083	744.083	795.583
31	0	sham	Non_social	Training	Reaction_time	1518.33	2054.67	1837.83	1802.92	2082.42	2334.25	1740.33	1434.58	1272.58	1468.58	1273.58	1124.25
32	1	sham	Non_social	Training	Reaction_time	1391.42	1378.75	1229.83	1166.42	1174.67	1255.75	1077.08	1054.33	1031.08	1052.58	916.75	888.333
33	1	anode	Non_social	Training	Reaction_time	1233.5	964.833	764.75	720.333	695.083	847.333	856.167	821.917	895.75	984.083	977.917	879.75
36	0	cathode	Non_social	Training	Reaction_time	1958.17	1726.83	1564.67	1706.92	1736.75	1572.58	1651.75	1581.58	1547	1257.67	1308	1177.75
37	1	cathode	Non_social	Training	Reaction_time	1717.17	1146.42	1176	815.417	798.667	785.5	896.833	864.667	823.167	787.917	916.167	773
38	1	cathode	Non_social	Training	Reaction_time	1405.83	1410.42	1368.33	1109.5	1220.42	1200.92	1239.75	1135.83	1118.58	1096.25	944.583	1046.92
39	0	cathode	Non_social	Training	Reaction_time	1473.42	1310.42	1187.67	1013.42	1004.42	1072	1009.83	901.417	933.417	938.5	916.167	812.333
40	0	cathode	Non_social	Training	Reaction_time	1041.33	1266	1380.5	1483.67	1439.5	1748.67	1484.17	1597.67	1678.92	1504.25	1386.5	1533.42
41	0	sham	Non_social	Training	Reaction_time	1182.25	1171	1391	1194.5	1228.92	1178.67	1061	1269.08	1237.67	939.417	1076.5	979.333
42	1	cathode	Non_social	Training	Reaction_time	1583.83	1448	1801	1779.33	1648.67	1469.92	1272.17	1405.67	1768.75	1787.75	2032.83	1645
43	1	sham	Non_social	Training	Reaction_time	1139.08	1684.67	1584.83	1434.5	1332.83	1743.25	1441.83	1266.08	1200.5	1858.33	1745.67	1592.25
45	1	sham	Non_social	Training	Reaction_time	957.75	1049.25	1033.42	1118.67	992.917	1330.58	1083.33	1073.92	1183.83	1050.5	1290.58	1319.42
46	0	anode	Non_social	Training	Reaction_time	1112.42	1069.08	1201.25	1266.42	1171.08	1110.25	1108.42	1053.42	979.417	1111.17	1050.25	1102.58
47	0	anode	Non_social	Training	Reaction_time	1389.33	1439.75	1458	1531.75	1343	1432.75	1280.92	1248.58	1365.75	1194	1109.25	1072.17
48	1	cathode	Non_social	Training	Reaction_time	1267.08	1325.42	1278.42	1840.92	1521.33	1242	1461.42	1697.08	1745.42	1413.25	1330	1314.08
49	1	cathode	Non_social	Training	Reaction_time	1775.58	1397.67	1774.58	1458.42	1659.58	1622.58	1952.17	1890.42	1906.67	1433.33	1755.33	1635.25
50	0	anode	Non_social	Training	Reaction_time	1524.08	1616.33	1707.25	1779.42	1623	1932.58	1678.67	1430.33	1474.92	1512.17	1179.58	1447.5
51	0	sham	Non_social	Training	Reaction_time	1682.67	1920.58	1535	1458.67	1163.58	1149.42	1205.92	1464.33	1171.25	1355.5	1140.92	1020.58
52	1	anode	Non_social	Training	Reaction_time	1282.17	1619.33	1465.75	1217.83	1212.42	1333.17	1440.58	972.167	1192.25	1278.33	1182.25	1201.17
53	1	sham	Non_social	Training	Reaction_time	1728.67	1110	1194.42	1158.42	1040.67	973.167	991.833	992.5	1033.58	999.083	1113.58	1078.5
54	0	cathode	Non_social	Training	Reaction_time	1492.83	1461.08	1435.42	1116	1079.67	1127.83	1020.5	1077.92	979.083	923.917	961.25	985.917
55	0	cathode	Non_social	Training	Reaction_time	1880.5	1866.33	1654.92	1677.25	1808.67	1550.17	1257.58	1131.08	890.75	988.667	868.25	782.583
56	1	cathode	Non_social	Training	Reaction_time	1761.5	1597.08	1260.67	1296.5	1240.92	1375.92	1350.42	1351.33	1368.25	1321	1269	1576.08
57	0	sham	Non_social	Training	Reaction_time	1441.75	1393.08	1494.67	1453.08	1494.25	1140.08	1044.42	1099.75	895.917	1003.42	930.333	1105.42
58	0	anode	Non_social	Training	Reaction_time	1333.75	1329.17	952.083	970.917	1253.33	1259.42	1114	1081.5	912.167	1089.67	1014.08	939.833
59	0	anode	Non_social	Training	Reaction_time	1301.08	1363.58	1505.33	1137.75	1414.67	1437.5	1594.67	1414.17	1459.83	1560	1482.75	1713.42
60	1	sham	Non_social	Training	Reaction_time	1709.83	1338.33	1651.83	1716.5	1908.08	1683.42	1820	1503.5	763.917	1386.5	1150.67	1479
61	1	sham	Non_social	Training	Reaction_time	1128.58	1313.58	1649.92	1500.83	1528.42	1797.67	1314.5	1746.42	2020.83	1234.33	1048.92	1113.25
62	1	anode	Non_social	Training	Reaction_time	1397.83	1456.08	1409.17	1575.33	1003.75	1282.58	1232.17	1197.17	1155.25	1148.17	1053.08	747.083
63	0	cathode	Non_social	Training	Reaction_time	1679.67	1525.42	1331.33	1359.25	1414.42	1251.42	1471.92	1433.83	1697.17	1370.83	1259.5	1209.17
64	0	cathode	Non_social	Training	Reaction_time	853.25	1002.08	987.917	1186.83	1054.08	1032.5	870.25	1022.42	1020.83	1122.5	1079.83	1089.42
65	0	anode	Non_social	Training	Reaction_time	1463.58	1246.67	1029.58	1243.58	1209.33	1042.75	968.667	1153.08	1183.08	1146.08	997.833	936.167
66	1	cathode	Non_social	Training	Reaction_time	1826.17	1995.83	1731.92	1828.92	1870.25	1531.5	1628.33	1787.92	1532.17	1424.25	1406.25	1336.42
67	1	cathode	Non_social	Training	Reaction_time	886.75	878.917	1144.42	929.167	918.5	1044.17	850.25	1106.58	1071.17	1281.5	1306.17	1403
68	1	cathode	Non_social	Training	Reaction_time	1068.08	1048.92	1193.5	1002.42	1166.5	1135.42	1239.75	994.75	900.917	924.583	902	990.25
69	0	cathode	Non_social	Training	Reaction_time	1823.75	1661.33	1408.33	1178.08	1282.17	1354	1397.33	1201.5	1144	1094.58	1213.83	1252.25
70	0	cathode	Non_social	Training	Reaction_time	1865.83	1830.92	1840.83	1992.42	1311.33	1343.17	1392.42	1380.17	1123.42	1229.5	1258.42	1124.08
71	0	sham	Non_social	Training	Reaction_time	1184.75	1841.92	1960.58	1710.17	1737.92	1779.67	1701.75	1933.33	1707.33	1921.17	1628.5	1404.58
72	0	anode	Non_social	Training	Reaction_time	1344.17	1284.67	1191.83	1215.17	1147.83	1387.33	1364.25	1409.42	1293.83	1536.5	1318.5	1492.83
73	1	cathode	Non_social	Training	Reaction_time	2114.5	1503.67	1516.83	1632.75	1615.08	1138.25	1340.75	1130.5	1149	1201.75	1246.25	1147
74	1	cathode	Non_social	Training	Reaction_time	1953.58	1535.5	1806.08	1724.25	1410.42	1351.42	1401.92	1337.58	1055.17	1117.5	1200.33	1234.92
75	1	sham	Non_social	Training	Reaction_time	1301.67	1393.25	1385.92	1165.42	1534.92	1136.17	1562.33	1190	1710.83	1285.17	1290.58	1343.83
76	1	sham	Non_social	Training	Reaction_time	1823.67	1518.25	1533.67	1540	1321.83	1366.17	1235.67	1157.58	1127.67	937.75	1076.75	837.75
77	1	anode	Non_social	Training	Reaction_time	1378	1007.08	964.5	1243.08	1480	805.167	844.833	1131.25	1471.5	1728.67	995.417	949.583
78	1	anode	Non_social	Training	Reaction_time	771	1200.33	1166.92	1639.33	1561.42	1988.67	1550.67	1501	1295	1282.83	1134.58	1120.58
79	1	sham	Non_social	Training	Reaction_time	1762.92	1574.33	1477.33	1343.17	1488.83	1289.42	1185.67	1393.25	1386	1194.75	1069.67	1128.58
81	0	sham	Non_social	Training	Reaction_time	1370.08	1278.33	1390.42	1089.25	1324.58	1317.58	1566.33	1653.33	1218.75	1460.42	1399.67	849.833
82	0	anode	Non_social	Training	Reaction_time	1601.17	1390.92	1322.58	1194.25	1220	1023.08	1022.58	960.083	1011.08	950	983.333	896.167
83	1	cathode	Non_social	Training	Reaction_time	1699.75	1334.75	1512.83	1362.25	1175.58	1379.58	1226.58	1211.92	1162.25	1027.58	1003.08	998.25
84	1	sham	Non_social	Training	Reaction_time	1596.5	1519.83	1339.83	1515.67	1541.42	1881.75	1408.42	1334.33	1572.83	1570.5	1767.83	1359.33
85	1	cathode	Non_social	Training	Reaction_time	1330.58	1107.67	1247.67	1385.25	1605.58	1434.5	1477	1707.75	1381.58	1211.58	1120.83	1017.08
86	0	anode	Non_social	Training	Reaction_time	1755.42	1601.5	1575.58	1411.92	1412.58	1349.08	1176	1327.67	1403.67	1190.33	1266.17	1034.08
87	1	anode	Non_social	Training	Reaction_time	1448.83	1455	923.5	1544.67	1460.58	1761.5	1503.08	1798.75	1878.33	1595.58	1508.92	1510.5
88	0	sham	Non_social	Training	Reaction_time	1762.33	1926.08	1599.08	1676	1387.67	1458.83	1202.58	1267.58	1284.25	1203	1200.67	1112.58
89	0	sham	Non_social	Training	Reaction_time	1866.75	1631.5	1660.42	1521	1589.42	1462.75	1852.42	1620.25	1711.08	1612.08	1891.75	1621.33
90	1	sham	Non_social	Training	Reaction_time	1959.58	1362.25	1229.75	1333.58	1198.25	1118.83	1096.67	1152.33	958.75	1126.08	1145.5	1028.67
91	1	sham	Non_social	Training	Reaction_time	1258.92	1663	1600.5	1235.08	1543.25	1660.75	1537.83	1243.25	1100.5	936.833	964.167	921.583
92	1	cathode	Non_social	Training	Reaction_time	1727.25	1810.5	1668.5	1579.42	1435.17	1482.33	1687.5	1571.33	1336.33	1365.83	1105.17	1250.33
93	1	anode	Non_social	Training	Reaction_time	1965.75	1619.92	1740.17	1373.92	1548.75	1754.08	1529.5	1510.83	1314.67	1321.08	1257.5	1277.67
94	1	sham	Non_social	Training	Reaction_time	1275.42	1528.42	1731.75	1574.58	1859.5	1454	1623.08	1698.5	1540.58	1480.08	1620.08	1335.17
95	1	cathode	Non_social	Training	Reaction_time	1487.75	1206.92	799.75	912.75	981.333	1056.08	909.75	1023.42	999.917	934.833	841.5	902.083
96	1	cathode	Non_social	Training	Reaction_time	1103.08	1225.42	1119.17	1161.08	1115.83	1146	1163.08	1249.75	1108.17	1109.58	949.167	893.75
97	1	sham	Non_social	Training	Reaction_time	1295.75	1181.92	1166.17	1433.5	1396.17	1449.17	1380.58	1178.75	1114.92	1276.5	1272	1150.17
98	1	anode	Non_social	Training	Reaction_time	1313	1385.67	1336	1140.42	1257.5	1319.83	1211.08	990.25	1182.92	1082.33	1009.08	1122.5
99	1	sham	Non_social	Training	Reaction_time	924.5	1043.33	1205	1062.33	1129.75	999.583	1033.67	958.917	1218.83	1041.75	944.25	1022.33
100	1	cathode	Non_social	Training	Reaction_time	1413.75	1319.58	1311	1077.75	916.083	930.75	1060.08	1144.58	1021.92	1068.33	1065.83	1124.33
101	1	sham	Non_social	Training	Reaction_time	1645.42	1208.33	1441.33	1179.83	1159.58	1115.08	1148.75	1067.5	988.833	871.833	1036.58	1095.25
102	0	cathode	Non_social	Training	Reaction_time	941.75	1366.33	1450.42	1300.92	1421.42	1409	1138.5	1470.08	1702.08	1506.83	1379.92	1207.08
103	1	sham	Non_social	Training	Reaction_time	1844.08	1760.58	1516.17	1281.17	1274.42	1357.42	1435.08	1246.92	1159.17	1190.83	1485.33	1195.67
104	1	cathode	Non_social	Training	Reaction_time	1746.75	1915.67	1479.92	1504.5	1636.33	1507.33	1727.17	1698.75	1484.75	1549.5	1344.83	1215.08
105	1	anode	Non_social	Training	Reaction_time	1404.83	1103.75	1106.42	1055.92	1268.08	1561.92	1255.42	1024.83	1273.17	1229.25	1194.5	1380.5
106	1	cathode	Non_social	Training	Reaction_time	1516.5	1637.5	1449.42	1660.17	1326.83	1450.5	1644.25	1230.83	1666.17	1381.17	1450.33	1958.58
107	0	sham	Non_social	Training	Reaction_time	1249.08	1488	1287.67	1383.42	1539.33	1717	1112.92	1273.17	1327.58	971.083	1261	1262.25
108	1	cathode	Non_social	Training	Reaction_time	1103.83	1079.67	925	975.75	1064.33	1225.08	821.333	987.417	1207.5	1065.75	1188.75	1252.5
109	0	sham	Non_social	Training	Reaction_time	896.667	781.417	837.667	606.333	670.5	689	1047.17	905	879.083	587.417	1098.92	923.75
110	1	anode	Non_social	Training	Reaction_time	1591.67	1514.25	1697	1626.58	1896.33	1672.25	1726.33	1573.42	1721.25	1335.67	1188.42	1195
111	1	anode	Non_social	Training	Reaction_time	1232	1659.08	1662.83	1860.08	1608.08	1727.75	1452	1381.25	1356.92	1617.75	1559.5	1516.75
112	1	sham	Non_social	Training	Reaction_time	1981.17	1363.42	1173.67	1040.83	1419.5	1391.58	1221.33	1241.42	1428.17	1304.83	1155.58	1074.83
113	1	cathode	Non_social	Training	Reaction_time	1932.58	1452	1615.33	1553.08	1806.92	1645.42	1744.33	1514.08	1274.17	1435.75	1223.67	1139.5
114	1	anode	Non_social	Training	Reaction_time	1456.58	1508.17	1389.75	1372.67	1210	1269.08	1310.25	1229.17	1347.83	1235.58	1138.67	1091.75
115	0	cathode	Non_social	Training	Reaction_time	1620.92	1261.58	1386.5	1193.5	1294.5	1436.67	1357.92	1380.08	1495.92	1406.25	1603.5	1417
116	0	anode	Non_social	Training	Reaction_time	1479.42	2224.83	1835.33	1705.08	1502.17	1431.67	1620	1684.83	1596.83	1278	1534.83	1220.17
117	0	anode	Non_social	Training	Reaction_time	1128.67	1136.25	995.75	1113.58	988.583	1006.5	1236.67	1290.58	1444.83	1380.83	1267.17	1499.67
118	1	anode	Non_social	Training	Reaction_time	1855.42	1641.17	1682.42	1623.5	1528.33	1428.92	1645	1214.33	1236.75	1231.67	1158.58	1194.5
119	0	cathode	Non_social	Training	Reaction_time	1016.92	1173.58	1147.58	1124.08	1136.75	1543.83	1291	1328.92	1392.75	1336.08	1226.33	1215.75
120	0	anode	Non_social	Training	Reaction_time	1817.67	1726.42	1713.42	1745.42	1297.75	1159.5	932.667	1015.42	1062.83	1144.92	1237.75	965.75
122	0	sham	Non_social	Training	Reaction_time	1104.42	1454.25	916.917	1393.08	1670.25	1810.58	1545.83	1238.33	1358.33	1198.25	977.583	1203.83
123	0	sham	Non_social	Training	Reaction_time	1703.08	1446.58	1301.08	1217.58	1242.67	1226.25	1153.33	1159.17	1164.92	1024.83	1116.17	997.75
124	0	anode	Non_social	Training	Reaction_time	1271.75	1460.5	1340.17	1172.67	1224.58	1000	1385.08	1156.92	1146.42	1214.67	1319.5	1125.67
125	0	cathode	Non_social	Training	Reaction_time	1776.25	1496.25	1461	1293.42	1363.25	1298.67	1346.67	1338.83	1268.42	1304.42	1203.67	1344.5
126	0	cathode	Non_social	Training	Reaction_time	1124.17	1198.75	1053.67	1187.17	1214.33	1287	1267.08	1197	1140.58	1235.75	1225.42	1070.67
127	0	anode	Non_social	Training	Reaction_time	1780.58	1500.42	1369.83	1504.08	2058.42	1479.92	1875.25	1753.42	1654.75	1711.33	1465.58	1323.17
128	0	cathode	Non_social	Training	Reaction_time	1272.92	1226.67	1600.83	1373.92	1353.08	1164.92	1379.5	1401.67	1341.33	1370.17	969.583	1262.33
129	0	sham	Non_social	Training	Reaction_time	1249.83	1273.25	1460.5	1586.75	1253.58	1157.33	1185.67	1261.08	966.333	1030.33	1075.25	1009.33
130	1	anode	Non_social	Training	Reaction_time	1573.58	1316.08	1596.92	1295.25	1300.58	1257.83	1331.33	1370.92	1236.08	1301.08	1547.67	1272.25
132	0	cathode	Non_social	Training	Reaction_time	1499.17	1660.17	1497.92	1417.42	1603.92	1549.25	1476.5	1420.67	1379.58	1602.42	1409.08	1657.17
133	0	sham	Non_social	Training	Reaction_time	1423.92	1316.25	1683.08	1541	1284.42	1266.25	1155	1184.75	1256	1095.17	1154.25	1296.17
134	0	cathode	Non_social	Training	Reaction_time	1715.17	1467.08	1337.83	1424.25	1573.58	1782.08	1390	1248	1375.58	1377.92	1145.08	1024.08
135	0	sham	Non_social	Training	Reaction_time	1649.5	1543.75	1649.42	1275.75	2090.83	1546.25	1324.75	1184.67	1206.33	1367.92	1076.67	1125.75
136	0	cathode	Non_social	Training	Reaction_time	1544.83	720.083	844.583	984.25	830.417	783.583	981.083	1474.58	1285.58	983.583	1134	1010.83
138	0	cathode	Non_social	Training	Reaction_time	973.167	1154.83	1084.83	1180	1150.75	1273	1127.08	998.5	998	1289.75	1001.42	1076
139	0	sham	Non_social	Training	Reaction_time	1729	929.333	983.083	887.083	1004.17	1049	1127.83	1023.83	1053.92	1094.58	1101	1076.67
140	0	cathode	Non_social	Training	Reaction_time	1115.17	1318.92	1265.5	1277.17	1331.92	1595.33	1476.42	1315.83	1051.25	1274.17	1084	1209.67
141	0	sham	Non_social	Training	Reaction_time	1369	1467	1253.42	1338.83	1136.83	1242.58	1329.5	1222.67	1456.67	1268.67	1251.33	1193.58
142	0	cathode	Non_social	Training	Reaction_time	747.833	837.833	942.917	1141.33	1159.5	1155.33	1153.5	1176.17	862.75	1352.5	1092.25	1037.17
143	0	anode	Non_social	Training	Reaction_time	1761.33	1497.17	1489.08	1229.58	1007.33	1326.42	1173.33	1331.5	970	1392.17	1296.42	1589.5
8	1	anode	Social	Training	Reaction_time	1137.83	1109.08	1262.5	1644.67	1163.75	1292.33	1274.5	1446.67	1448	1513.33	1489.5	1444.17
9	0	anode	Social	Training	Reaction_time	1184.83	1258.75	1361.08	1333.83	1294.25	1361	1230.67	1249.75	1298.42	1385.83	1313.25	1345.5
10	0	anode	Social	Training	Reaction_time	1819.92	1468.83	1375	1358.5	1425	1460.42	1706.58	1405.25	1325.33	1236.25	1340	1326.75
11	1	sham	Social	Training	Reaction_time	1582.42	1505.17	1843.25	1581.75	1339.08	1410.75	1214	1176	1119.92	1144.17	1305.5	1317.75
12	1	anode	Social	Training	Reaction_time	1499	1621.58	1565.33	1346.58	1459.83	1610.75	1483.58	1274.25	1520.42	1286	1332.17	1165.67
13	1	anode	Social	Training	Reaction_time	1410.67	1397.5	1326.17	1441	1315.42	1211.08	1454.25	1227.92	1269.17	1138.92	1176.5	1471.42
14	0	sham	Social	Training	Reaction_time	1704.25	1504.33	1160.17	1325.17	1399.42	1422.75	1272.42	1456.33	1422.58	1157.75	1239.67	1219.25
15	0	anode	Social	Training	Reaction_time	1894.25	1981.25	1701.42	1640.92	1595.5	1758.42	1414.67	1544.75	1438.5	1450.08	1390.17	1159
16	0	anode	Social	Training	Reaction_time	1459.08	1549.17	1449.83	1677.33	1369.58	1333	1260.33	1417.75	1388.42	1469.5	1409.42	1924.17
17	0	sham	Social	Training	Reaction_time	2138.83	1723.75	1910.92	1739.67	1507.08	1568.75	1438.92	1378.08	1378	1409.33	1200.58	1332.92
18	1	anode	Social	Training	Reaction_time	1170.58	1280.33	1300.67	1205.67	1267.42	1270.42	1223	1412.92	1175.75	1452.83	1366.08	1271.33
19	1	sham	Social	Training	Reaction_time	1308.58	1505.58	1418.67	1302.5	1179.5	1198.25	1098	1194.17	1322.67	1361.83	1321.08	1335
20	1	sham	Social	Training	Reaction_time	1042.33	1116.08	1443.08	1374.08	1257.75	1278.08	1245.67	1054.17	1099	968	963.25	957.833
21	1	anode	Social	Training	Reaction_time	1541.92	1536.5	1276.25	1396	1300.67	1282.83	1274	1363.17	1288	1151.75	1232.08	1232.25
22	1	sham	Social	Training	Reaction_time	1623.42	1470.5	1301.92	1296.17	1291.92	1118.33	1189	1385	1170	1235.17	1373.5	1169.33
24	1	sham	Social	Training	Reaction_time	1135.08	1889.92	1789.25	2147.42	1622.25	1560.75	1683.92	1439.33	1375.58	1504.5	1325.25	1409.92
25	0	anode	Social	Training	Reaction_time	1634.42	1817.75	1526.25	1456.42	1267.25	1514.67	1407.25	1579.42	1480.17	1463.33	1471	1499.08
26	0	sham	Social	Training	Reaction_time	2218.92	1932.08	1569.25	1562.42	1341.67	1275.92	1442.75	1417.33	1422.67	1419.67	1403.42	1281.67
27	0	sham	Social	Training	Reaction_time	1574.83	1321.75	1735.5	1964.5	1586.42	1528.42	1633.5	1520.42	1420.08	1545.67	1890.67	1924.5
28	0	anode	Social	Training	Reaction_time	1958.67	1813.08	1812.08	1549.5	1575.42	1552.5	1313.33	1208.5	1329.17	1305.67	1210.5	1283
29	1	anode	Social	Training	Reaction_time	1067	1206.08	1301.92	1186.5	1197.75	1080.92	1086	1072.33	1129.25	1040	1104.67	1121.75
30	1	anode	Social	Training	Reaction_time	964.917	1291	1336.75	1361.25	1296.67	1150.17	1118.17	973.083	1131.75	925.417	951.417	842
31	0	sham	Social	Training	Reaction_time	1730.17	1769.83	1342.08	1450.42	1276.17	1369.25	1444.67	1283.5	1181.58	1148.17	1134.42	1305.42
32	1	sham	Social	Training	Reaction_time	1400.83	1564.42	1075.58	1062.42	1049.92	1063.42	1015.75	914.333	938.083	1021.42	956.667	923
33	1	anode	Social	Training	Reaction_time	1542.67	1462.5	1340.67	1149.5	1120.5	977.333	1006.08	1086.75	1025.33	1010.33	903.25	984.667
36	0	cathode	Social	Training	Reaction_time	2057	1553.08	1449.67	1670.08	1760.5	1458.75	1388.08	1362.5	1323.17	1358.5	1168.17	1161.42
37	1	cathode	Social	Training	Reaction_time	1512.83	1597.17	1274.08	1421.5	1191.17	1235.42	1370.83	1298.92	1055.92	1032.67	959.333	996.917
38	1	cathode	Social	Training	Reaction_time	1682.33	1656.67	1735.08	1401.25	1384	1660.17	1488.67	1303.5	1538.67	1336.08	1247.33	1199.92
39	0	cathode	Social	Training	Reaction_time	1443.58	1263.75	1501.83	1242.25	1223.75	1050.92	1026.83	1252.67	1060.25	1171.92	1064.58	1045.92
40	0	cathode	Social	Training	Reaction_time	1363.5	1354.42	1343.67	1288	1561.83	1217.67	1241	1281.92	1226.67	1080.83	1077.58	1229.83
41	0	sham	Social	Training	Reaction_time	1491.58	1531.42	1579.58	1661.5	1438.08	1481.83	1325.5	1185.75	1109.17	991.333	945.417	1048.58
42	1	cathode	Social	Training	Reaction_time	1488	1639.83	1585.17	1463.75	1540.75	1611.42	1538.33	1424.42	1251.92	1282.67	1467.42	1675.25
43	1	sham	Social	Training	Reaction_time	1636.17	1864.5	1831.42	1466.08	1349.83	1352.33	1354.33	1345.33	1259.75	1366.92	1376.42	1244.25
45	1	sham	Social	Training	Reaction_time	1091.75	1215.5	1004	1048.08	1066.42	933	992	1143.42	1095.5	1038.5	1123.92	968.5
46	0	anode	Social	Training	Reaction_time	1082.33	1414.42	1316.83	1357.08	1406.92	1488.58	1568.92	1428.42	1262.83	1255.83	1206.5	1244.5
47	0	anode	Social	Training	Reaction_time	1768.25	1381.67	1622.5	1517.92	1636.92	1686.25	1593.17	1499.17	1590.83	1782.75	1554.5	1341.83
48	1	cathode	Social	Training	Reaction_time	1679.33	1617.17	1684.92	1680.17	1601.5	1504	1634.25	1597.58	1482.92	1496.67	1483.92	1367.75
49	1	cathode	Social	Training	Reaction_time	1650.67	1479.25	1453.75	1802.08	1789.83	1909.58	1816.08	1802.42	1671.17	1640.92	1574.17	1340.92
50	0	anode	Social	Training	Reaction_time	1569.17	1841.42	2120.58	1857.08	1517.17	1850.75	1135.42	1783.25	1900.17	1615.75	1687.5	1376.67
51	0	sham	Social	Training	Reaction_time	2116.92	2223.25	1680.33	1925.33	1559.33	1647.67	1451.67	1291.83	1301.92	1305.58	1194.75	1186.5
52	1	anode	Social	Training	Reaction_time	1558.75	1566.08	1680.67	1380.5	1491.25	1410.67	1329.83	1451.92	1174.08	1373.67	1362.75	1199.25
53	1	sham	Social	Training	Reaction_time	1399.58	1298.92	1148	1181.92	1148.5	1157.5	1124.67	1069.67	1303.17	1237.17	1304.25	1040.08
54	0	cathode	Social	Training	Reaction_time	1678.08	1736.5	1639.42	1478.83	1539.92	1484.92	1347.83	1264.92	1154.5	1111.5	1007.83	1132.83
55	0	cathode	Social	Training	Reaction_time	1553.58	1790.75	2011.08	1584.42	1478.17	1427.5	1671.92	1378	1336.58	1109.75	1151.67	1172.75
56	1	cathode	Social	Training	Reaction_time	1939.33	1541.17	1507.67	1255.25	1221.58	1132	1282.5	1410.33	1500.25	1338.42	1343.67	1310.67
57	0	sham	Social	Training	Reaction_time	1364.58	1393.92	1494.5	1683.75	1446.58	1616.42	1267.83	1216.17	1130.75	1258.08	1281.58	1208.58
58	0	anode	Social	Training	Reaction_time	1440.08	1319.92	1211.58	1007.83	1174.17	1240.75	1120.83	1258.5	1098.92	1048.75	1038	994.833
59	0	anode	Social	Training	Reaction_time	1539.17	1577.58	1509.75	1447.25	1512.17	1510.75	1603.08	1817.08	1866.42	1528.75	1502	1560.58
60	1	sham	Social	Training	Reaction_time	1458.42	1618.08	1515.5	1627.92	1173.08	1494.92	1308.25	1543.42	1237.5	1163	1421	1547.42
61	1	sham	Social	Training	Reaction_time	1561.75	1181.67	1846.08	1931.67	1827.25	1665.67	1798.83	1721.83	2048.42	1553.67	1799.58	1601.75
62	1	anode	Social	Training	Reaction_time	1823.75	1945.83	1942.08	1515.42	1528.42	1201.42	1307.5	1147.83	1297.92	1101.5	956.167	1185.17
63	0	cathode	Social	Training	Reaction_time	1280	2289.5	1932.42	1649.42	1674.83	1495.75	1566.58	1424	1472.5	1378.67	1255	1425.67
64	0	cathode	Social	Training	Reaction_time	1179.42	1332.92	1105.33	1287.58	1217.67	1215.83	1118.92	1197.83	1172.08	1183.5	1193.67	1056.92
65	0	anode	Social	Training	Reaction_time	1895.75	1366.83	1156.42	1174.83	1135.58	1194	1064.5	1027.67	919.583	1048.17	911.333	911.833
66	1	cathode	Social	Training	Reaction_time	1960.67	1934	1581.5	1654.92	1603.75	1431.92	1299.5	1454.25	1408.83	1244.08	1220.5	1271.75
67	1	cathode	Social	Training	Reaction_time	1303.42	1241.08	1079.75	1392.42	1527.17	1731.42	1342.17	1587.33	1172.92	1335.25	1332	1277.33
68	1	cathode	Social	Training	Reaction_time	681.083	1013.42	1246.83	1455.67	1383.75	1340.17	1115.33	1098.42	1100	1044.92	956.667	908.583
69	0	cathode	Social	Training	Reaction_time	1631.17	1902.33	1709.08	1289.25	1347.92	1484.17	1006.92	1134.83	1136.92	1228.17	1188.83	1162.25
70	0	cathode	Social	Training	Reaction_time	1919.5	1763	1704.83	1379	1294.33	1439.92	1216.42	1300.58	1117.33	1228	1159.08	1456.67
71	0	sham	Social	Training	Reaction_time	2190.33	1972.08	2114.92	1915.58	1907.67	1779.83	1658.92	1796.75	1653.75	1306.42	1751.58	1522.33
72	0	anode	Social	Training	Reaction_time	1761.75	1239.58	1389.25	1285.92	1250.08	1146.08	1510.67	1505	1462.92	1325.08	1332.58	1285.83
73	1	cathode	Social	Training	Reaction_time	1639.92	1778.17	1644.92	1546.33	1514.08	1543.17	1595.75	1474.25	1507.33	1231.08	1424.25	1115.5
74	1	cathode	Social	Training	Reaction_time	1839.42	1445.25	1636.08	1591.58	1416.33	1507.17	1332.92	1152.25	1051	1114.33	1159.25	1169.33
75	1	sham	Social	Training	Reaction_time	1711.67	1789.92	1209.67	1440.75	1604.08	1303.08	1293.58	1307.83	1380.5	1244.67	1404.33	1535.92
76	1	sham	Social	Training	Reaction_time	1538.17	1848.08	1732.17	1616.83	1789.33	1593.42	1661.42	1733	1323.42	1339.42	1224.67	1223.08
77	1	anode	Social	Training	Reaction_time	1653.92	1556.17	1516.33	1444.92	1396.58	1193.5	1241.25	1660	1495.08	1574	1337	1455.25
78	1	anode	Social	Training	Reaction_time	986.25	1097.67	1388.83	1477	1359.33	1217.42	1491.17	1426.92	1345.17	1407	1251.33	1182.67
79	1	sham	Social	Training	Reaction_time	1789.25	1680.92	1635.5	1564.42	1545.83	1281.25	1164.42	1085.92	1068.75	967.833	1116.58	916.417
81	0	sham	Social	Training	Reaction_time	1768.08	1174.17	1396.42	1456.33	1516.92	1756.83	1423.17	1702.58	1501.42	1472.58	1471.33	1475.58
82	0	anode	Social	Training	Reaction_time	1890.75	1593.83	1764.67	1860.92	1704.5	1565.33	1578.25	1336.08	1264.67	1222.25	1229.25	1275.92
83	1	cathode	Social	Training	Reaction_time	1333.75	1463.83	1499.25	1432.25	1472.58	1294.08	1134.92	1336.5	1194	1223.33	1300.25	1004.75
84	1	sham	Social	Training	Reaction_time	1419.08	1850.08	1606.42	1768.17	1641.08	1376.58	1583.92	1164.75	1625.33	1625.08	1615.42	1301.92
85	1	cathode	Social	Training	Reaction_time	1350.33	1465.08	1133.83	1266.92	1202.25	1499.25	1200.5	1251.92	1205.67	1150	1226.08	1157.67
86	0	anode	Social	Training	Reaction_time	1786.75	1954	1818.75	1913.67	1873.5	1780	1699.58	1685.83	1677.42	1569.17	1789.67	1508.92
87	1	anode	Social	Training	Reaction_time	1628.08	1855.75	1877.33	1688.17	1293.92	1520.5	1829.58	1591.42	1469.5	1578.42	1253.83	1532.25
88	0	sham	Social	Training	Reaction_time	2034.83	1859.25	1858.25	1872.33	1913.33	1645.58	1558.25	1356.92	1449.58	1225.67	1271.25	1199.08
89	0	sham	Social	Training	Reaction_time	1577.25	1664.67	1721.25	1702.92	1745.92	1640.58	1898.83	1693.67	1261.25	1225.67	1385.75	1501.25
90	1	sham	Social	Training	Reaction_time	1549.17	1405	1443.33	1715.08	1718.58	1714.17	1488.08	1308.25	1306.75	1426.5	1290.67	1289.83
91	1	sham	Social	Training	Reaction_time	2027.17	1956	1813.92	1586.5	1570.75	1787.25	1609	1893.5	1508.17	1642.08	1833.75	1610.58
92	1	cathode	Social	Training	Reaction_time	2094.08	1632.92	1426.33	1312	1595.58	1668.58	1355.17	1652.83	1821.75	1420.75	1440	1403
93	1	anode	Social	Training	Reaction_time	1884.08	1727	2025.08	1973.5	1943.83	1721.42	1644.08	1875.42	1678.75	1857.17	1338.5	1439.75
94	1	sham	Social	Training	Reaction_time	1282.92	1647.75	1824.92	1610.33	1807.75	1703.25	1447.42	1515.83	1391.58	1427.25	1206.08	1455.5
95	1	cathode	Social	Training	Reaction_time	1286	1423.25	1367.83	1312.83	1345.33	1086.08	1132.92	1160.25	1057.75	1197.58	1006.25	993.833
96	1	cathode	Social	Training	Reaction_time	1651.75	1716.5	1423.67	1742.58	1521.92	1226.08	1231.25	1315.5	1191.67	1215.67	1117.08	960.333
97	1	sham	Social	Training	Reaction_time	1532.33	1351.92	1223.92	1248.58	1377.83	1299.25	1173.67	1247.75	1186.83	1164.08	1132.83	1142.92
98	1	anode	Social	Training	Reaction_time	1475.5	1591.33	1899.17	1558	1482.5	1286.67	1408.67	1351.08	1409	1455.67	1218.83	1144.75
99	1	sham	Social	Training	Reaction_time	918.75	1326.92	1317.58	1233.25	1431.33	1535.42	1553.75	1624.42	1354	1478.08	1277.25	1282
100	1	cathode	Social	Training	Reaction_time	1686.5	1351.92	1770.58	1570.33	1449.33	1376.58	1611.58	1540.42	1464.5	1485.5	1297.92	1477.17
101	1	sham	Social	Training	Reaction_time	1728.75	1855.08	1564.67	1707.58	1822.25	1825.67	1736.17	1768.75	1687.42	1473.17	1320.25	1424.67
102	0	cathode	Social	Training	Reaction_time	1151.17	1313.75	1337.58	1400.75	1551.42	1472.25	1375.33	1394.17	1301.92	1328.08	1158.67	1302.58
103	1	sham	Social	Training	Reaction_time	2185	1892.67	2000.08	1687.5	1735.42	1379.25	1421.42	1416.17	1512.08	1310.42	1290.17	1213.5
104	1	cathode	Social	Training	Reaction_time	1854.83	1764.83	1788.67	1751.75	1408.17	1590.33	1618.25	1507.25	1422.92	1334.67	1247.08	1311.83
105	1	anode	Social	Training	Reaction_time	1067.42	1064.5	994.917	1030.33	1106.17	1055.08	926.25	913.833	1011.42	912.917	1273.83	1032.17
106	1	cathode	Social	Training	Reaction_time	1560.33	1769.25	1498.42	1989.42	1894.83	1540.75	1695.17	1719.92	1585.75	1792.92	1569.25	1956.25
107	0	sham	Social	Training	Reaction_time	1646.25	1430	1329.25	1205.17	1112.67	1042.92	1187.33	1099.17	1116.75	1139.58	1069.92	1035.5
108	1	cathode	Social	Training	Reaction_time	1309	1441.58	1466.08	1269.33	1377.17	1228.08	1051.25	1061.08	1061.08	985.083	986.833	1026
109	0	sham	Social	Training	Reaction_time	921.833	1104.25	813.167	810.417	920.667	1019.08	912.333	899.333	961.417	1087.08	1018.17	1195.83
110	1	anode	Social	Training	Reaction_time	1387.75	1651.75	1518	1459.92	1563.25	1678.75	1647.25	1921.17	1719.92	2234.5	1542.5	1614.42
111	1	anode	Social	Training	Reaction_time	1313.25	1713.33	1684.75	1731.5	1994.42	1538.75	1886.25	1645	1695.5	1349.42	1270.58	1586.75
112	1	sham	Social	Training	Reaction_time	1371.17	1601.25	1294.33	1222.33	1299.33	1200.92	1177.42	1157.25	1265.42	1097.67	957.75	1129.08
113	1	cathode	Social	Training	Reaction_time	2067.42	1619.33	1562.42	1327.17	1320.83	1320.33	1174.5	1163.92	1092.75	1246.58	1246.75	1235.42
114	1	anode	Social	Training	Reaction_time	1738.75	1822.08	1589.83	1838.67	1467.33	1592.83	1629.75	1450.75	1336.33	1228.75	1247.42	1482.5
115	0	cathode	Social	Training	Reaction_time	1818.42	1680.08	1463.42	1517	1668.42	1543.58	1456.92	1455.75	1585.33	1277.25	1381.58	1428.5
116	0	anode	Social	Training	Reaction_time	2238.92	2085.67	1657.58	1716.75	1795.92	1866.33	1922.67	1571.92	1591	1474.08	1521.42	1442.42
117	0	anode	Social	Training	Reaction_time	1110.58	1326.83	1372.83	1345.25	1549.92	1528.75	1241.83	1422.25	1368.25	1729.67	1565.42	1638.25
118	1	anode	Social	Training	Reaction_time	1576.17	1598.08	1424.75	1327.58	1352.25	1297.08	1134.75	1056.33	1170.5	1026.67	1562.83	994.583
119	0	cathode	Social	Training	Reaction_time	1470.33	1327.25	1321.42	1600.83	2048.42	1512.17	1358.42	1650.75	1336.25	1305.83	1197.25	1100
120	0	anode	Social	Training	Reaction_time	1829.33	1800.67	2199.08	2048.58	1820.92	2007.33	1603.08	1630.25	1533.5	1305.5	1434.75	1420.5
122	0	sham	Social	Training	Reaction_time	1531.58	1522.25	1433.92	1588.67	1318.58	1456.17	1709.25	1572.33	1384.5	1600.5	1366.42	1283.33
123	0	sham	Social	Training	Reaction_time	1630	1494.17	1331.42	1369.5	1288.75	1137.67	1248.33	1191.5	1133	1178.58	1205.17	1175.58
124	0	anode	Social	Training	Reaction_time	1657.92	1484.25	1513.58	1548.25	1241.75	1581.17	1293.75	1530.83	1671.5	1406.25	1380.42	1089.33
125	0	cathode	Social	Training	Reaction_time	1702.17	1530.08	1626	1619.33	1602.58	1291.67	1284.33	1062.5	1182.42	1208.33	1263.17	1224.5
126	0	cathode	Social	Training	Reaction_time	1801.75	1671	1233.58	1246.33	1308.75	1431.83	1239	1257.75	1374.42	1362.5	1199.67	1410.5
127	0	anode	Social	Training	Reaction_time	1567.42	1949.42	1670.67	1745.67	1833.58	1819.92	1612.17	1487.17	1536.83	1447.25	1304.25	1420.67
128	0	cathode	Social	Training	Reaction_time	1818.67	1708.25	1686.58	1575.33	1481.58	1490.08	1216.5	1472	1265.25	1567.33	1579.17	1409.58
129	0	sham	Social	Training	Reaction_time	1662.75	1832	2000.5	1853.17	1584.33	1697.75	1427.5	1606.5	1244	1202.08	1272.83	1301.92
130	1	anode	Social	Training	Reaction_time	1706.83	1500.17	1748.58	1633.83	1619.58	1857.42	1819.75	1496.5	1742.58	1861	1399.58	1555
132	0	cathode	Social	Training	Reaction_time	1692.75	1609.58	1339.17	1764.92	1341.17	1410.58	1619.25	1867.17	1802.08	1791.75	1834.83	1748.92
133	0	sham	Social	Training	Reaction_time	1429.5	1643.42	1565.75	1453.92	1695.92	1284.17	1413.33	1353.17	1242.17	1295.5	1271.83	1129.33
134	0	cathode	Social	Training	Reaction_time	1886.17	1466.58	1456.08	1579.25	2020.33	1738.92	1606.5	1332.17	1520.67	1371.42	1210.92	1290.42
135	0	sham	Social	Training	Reaction_time	1966.5	1875.25	1786.67	1492.08	1650.17	1552.92	1593.92	1474.58	1351.25	1443.17	1337.25	1588.83
136	0	cathode	Social	Training	Reaction_time	1364.17	1064.58	1075.58	1275.67	1384.75	1122	1199.17	1435.92	1012.33	1045.17	1208.08	1009.75
138	0	cathode	Social	Training	Reaction_time	1498.83	1573.5	1546.25	1271.92	1183.58	1322.92	1441.75	1049.83	1052.75	1253.42	1377.42	1380.17
139	0	sham	Social	Training	Reaction_time	1933.92	1501.17	1531.83	1380.17	1278.25	1441.75	1240.92	1441.58	1205.42	1191.67	1212.42	1316.08
140	0	cathode	Social	Training	Reaction_time	1605.42	1347	1288.83	1532.5	1265.17	1245.25	1171.5	1174.33	1263.33	1267.5	1257.5	1113.42
141	0	sham	Social	Training	Reaction_time	1471.75	1070	1131.75	1270.08	1460.5	1652.33	1312.5	1415.92	1280	1255.92	1505.92	1442.42
142	0	cathode	Social	Training	Reaction_time	917.917	1126.33	1452	1316.67	1443.92	1217.25	1260.58	1211.58	1156.67	1138.83	1132.67	1171
143	0	anode	Social	Training	Reaction_time	1524.08	1687.42	1714.33	1830.75	1415.33	1497.42	1457.75	1462.75	1380	1367.25	1735.25	1646.5
8	1	anode	Non_social	Test	Accuracy_rate	0.875	0.75	0.375	0.625	0.375	0.625	1	0.75	0.625	1	1	1
9	0	anode	Non_social	Test	Accuracy_rate	0.125	0.125	0.5	0.375	0.25	0.625	0.875	0.75	0.625	0.875	1	1
10	0	anode	Non_social	Test	Accuracy_rate	0.5	0.375	0.875	1	1	0.875	1	1	1	1	1	1
11	1	sham	Non_social	Test	Accuracy_rate	0.5	0.875	0.375	0.75	0.5	0.375	0.75	0.625	0.875	0.375	1	0.75
12	1	anode	Non_social	Test	Accuracy_rate	0.875	0.75	0.75	0.625	0.625	0.625	0.5	0.75	0.875	0.75	0.875	1
13	1	anode	Non_social	Test	Accuracy_rate	0.75	0.5	0.5	0.5	0.75	0.75	1	1	1	1	1	1
14	0	sham	Non_social	Test	Accuracy_rate	0.625	0.875	0.5	0.75	0.875	1	0.875	0.875	1	0.875	1	1
15	0	anode	Non_social	Test	Accuracy_rate	0.75	1	1	1	1	0.875	1	1	1	1	1	1
16	0	anode	Non_social	Test	Accuracy_rate	0.75	0.875	1	1	1	1	1	1	1	1	1	1
17	0	sham	Non_social	Test	Accuracy_rate	0.75	0.625	0.5	0.75	1	0.875	1	1	1	1	1	1
18	1	anode	Non_social	Test	Accuracy_rate	0.625	0.5	0.625	0.625	0.375	1	1	1	1	1	1	1
19	1	sham	Non_social	Test	Accuracy_rate	0.625	0.625	0.875	1	1	1	1	1	1	1	1	1
20	1	sham	Non_social	Test	Accuracy_rate	0.75	1	0.625	1	1	1	1	1	0.875	1	1	1
21	1	anode	Non_social	Test	Accuracy_rate	0.75	0.75	0.375	0.625	0.625	0.625	0.5	1	1	1	1	1
22	1	sham	Non_social	Test	Accuracy_rate	0.625	0.75	1	1	1	1	1	1	1	1	1	1
24	1	sham	Non_social	Test	Accuracy_rate	0.75	1	0.75	1	0.875	1	1	1	1	1	1	1
25	0	anode	Non_social	Test	Accuracy_rate	0.25	0.625	0.5	0.625	1	0.875	1	1	1	1	1	1
26	0	sham	Non_social	Test	Accuracy_rate	0.75	1	1	1	1	1	1	1	1	1	1	1
27	0	sham	Non_social	Test	Accuracy_rate	0.5	0.375	0.125	0.25	0.25	0.375	0.625	0.5	0.5	0.625	0.5	0.125
28	0	anode	Non_social	Test	Accuracy_rate	0.5	0.875	1	1	1	1	1	1	1	1	1	1
29	1	anode	Non_social	Test	Accuracy_rate	0.625	0.875	0.625	0.625	0.875	0.75	0.875	0.875	0.75	0.75	1	1
30	1	anode	Non_social	Test	Accuracy_rate	0.25	0.625	0.75	1	1	1	1	1	1	1	1	1
31	0	sham	Non_social	Test	Accuracy_rate	0.625	0.625	0.625	0.625	0.75	0.875	1	1	1	1	1	1
32	1	sham	Non_social	Test	Accuracy_rate	0.5	0.75	0.875	1	0.875	1	0.875	0.875	0.875	1	1	1
33	1	anode	Non_social	Test	Accuracy_rate	1	1	1	1	1	1	1	0.875	1	1	1	1
36	0	cathode	Non_social	Test	Accuracy_rate	0.5	0.375	0.375	0.625	0.5	0.375	0.75	1	1	1	1	1
37	1	cathode	Non_social	Test	Accuracy_rate	0.75	1	1	1	1	0.875	1	1	1	1	1	0.75
38	1	cathode	Non_social	Test	Accuracy_rate	0.625	1	0.875	1	1	1	1	1	1	1	1	1
39	0	cathode	Non_social	Test	Accuracy_rate	0.75	1	1	1	1	1	0.875	1	1	1	1	1
40	0	cathode	Non_social	Test	Accuracy_rate	0.375	0.625	0.375	0.375	0.625	0.5	0.5	0.5	1	0.75	0.875	1
41	0	sham	Non_social	Test	Accuracy_rate	0.875	1	1	1	0.875	1	1	1	1	1	1	1
42	1	cathode	Non_social	Test	Accuracy_rate	0.375	0.625	0.5	0.375	0.375	0.625	0.625	0.875	1	0.875	1	0.75
43	1	sham	Non_social	Test	Accuracy_rate	0.5	0.375	0.5	0.375	0.75	0.625	0.5	0.625	0.5	0.625	0.5	0.75
45	1	sham	Non_social	Test	Accuracy_rate	0.375	0.625	0.25	0.5	0.5	0.5	0.5	0.375	0.375	0.625	0.625	0.5
46	0	anode	Non_social	Test	Accuracy_rate	0.75	1	1	1	1	1	1	1	1	1	1	1
47	0	anode	Non_social	Test	Accuracy_rate	0.875	0.625	0.875	0.75	0.75	0.75	0.75	0.875	1	1	0.875	1
48	1	cathode	Non_social	Test	Accuracy_rate	0.625	0.875	1	1	0.875	0.75	0.75	0.75	0.75	0.625	0.875	0.875
49	1	cathode	Non_social	Test	Accuracy_rate	0.25	0.75	0.625	0.625	0.5	0.75	0.75	0.875	1	1	1	1
50	0	anode	Non_social	Test	Accuracy_rate	0.375	0.75	0.875	1	1	0.875	1	1	1	1	1	1
51	0	sham	Non_social	Test	Accuracy_rate	0.375	0.75	0.625	1	1	0.75	0.875	0.875	0.875	0.875	1	1
52	1	anode	Non_social	Test	Accuracy_rate	1	0.875	1	1	1	1	1	1	1	1	1	1
53	1	sham	Non_social	Test	Accuracy_rate	0.25	0.875	0.75	0.75	0.875	0.875	1	1	1	1	1	1
54	0	cathode	Non_social	Test	Accuracy_rate	0.5	0.75	1	1	1	1	1	1	1	1	1	1
55	0	cathode	Non_social	Test	Accuracy_rate	0.375	0.5	0.5	1	1	1	1	1	1	1	1	1
56	1	cathode	Non_social	Test	Accuracy_rate	0.625	0.375	0.25	0.375	0.25	0.375	0.5	0.5	0.375	0.625	0.75	0.875
57	0	sham	Non_social	Test	Accuracy_rate	0.625	0.5	1	1	1	1	1	1	1	1	1	1
58	0	anode	Non_social	Test	Accuracy_rate	0.75	0.875	0.875	0.75	1	1	1	1	1	1	1	1
59	0	anode	Non_social	Test	Accuracy_rate	0.5	0.5	0.5	0.625	0.25	0.25	0.5	0.5	0.375	0.5	0.5	0.5
60	1	sham	Non_social	Test	Accuracy_rate	0.75	0.75	0.5	0.5	0.875	1	0.75	0.5	0.5	0.875	0.875	1
61	1	sham	Non_social	Test	Accuracy_rate	0.375	0.625	0.5	0.75	0.75	0.75	0.875	1	0.875	1	1	1
62	1	anode	Non_social	Test	Accuracy_rate	0.625	0.5	0.5	0.375	0.625	0.75	0.75	0.875	0.75	1	1	1
63	0	cathode	Non_social	Test	Accuracy_rate	0.25	0.625	0.875	0.625	0.5	0.5	0.875	0.75	0.75	0.75	0.875	0.375
64	0	cathode	Non_social	Test	Accuracy_rate	0.75	0.375	0.75	0.75	0.75	0.625	0.75	0.75	0.625	0.875	0.875	0.875
65	0	anode	Non_social	Test	Accuracy_rate	0.5	0.75	0.75	0.625	0.625	0.75	0.75	0.875	0.875	1	1	1
66	1	cathode	Non_social	Test	Accuracy_rate	0.625	0.5	0.75	0.75	0.875	0.625	0.875	1	1	1	1	1
67	1	cathode	Non_social	Test	Accuracy_rate	0.375	0.375	0.375	0.375	0.5	0.5	0.75	0.375	0.875	0.375	0.75	1
68	1	cathode	Non_social	Test	Accuracy_rate	0.5	0.5	0.75	0.875	0.75	0.875	1	1	1	1	0.875	1
69	0	cathode	Non_social	Test	Accuracy_rate	0.5	0.875	0.75	0.875	0.875	1	1	1	1	1	1	1
70	0	cathode	Non_social	Test	Accuracy_rate	0.875	0.875	0.875	1	0.75	1	1	0.75	1	1	1	1
71	0	sham	Non_social	Test	Accuracy_rate	0.375	0.75	0.375	0.375	0.875	0.625	0.75	0.75	1	0.875	1	0.875
72	0	anode	Non_social	Test	Accuracy_rate	0.75	0.5	0.5	0.625	0.375	0.625	0.75	1	1	0.875	1	0.75
73	1	cathode	Non_social	Test	Accuracy_rate	0.875	0.875	0.875	1	1	1	1	1	1	1	1	1
74	1	cathode	Non_social	Test	Accuracy_rate	0.875	0.625	0.75	0.875	0.75	1	1	1	1	1	1	1
75	1	sham	Non_social	Test	Accuracy_rate	0.625	0.375	0.5	0.625	0.75	0.75	0.75	0.625	0.5	0.75	0.75	0.875
76	1	sham	Non_social	Test	Accuracy_rate	0.5	0.75	0.875	0.875	0.875	1	1	0.875	1	1	1	1
77	1	anode	Non_social	Test	Accuracy_rate	0.75	0.625	0.875	0.875	0.875	0.625	0.875	0.625	0.5	0.5	0.625	0.625
78	1	anode	Non_social	Test	Accuracy_rate	0.5	0.25	0.75	0.625	0.625	0.875	1	0.875	1	1	1	1
79	1	sham	Non_social	Test	Accuracy_rate	0.375	0.625	0.375	0.625	0.875	0.875	0.875	0.625	0.5	0.375	0.375	0.625
81	0	sham	Non_social	Test	Accuracy_rate	0.625	0.625	0.75	0.625	0.5	0.75	1	1	0.875	1	1	1
82	0	anode	Non_social	Test	Accuracy_rate	0.875	0.875	1	1	1	1	1	1	1	1	1	1
83	1	cathode	Non_social	Test	Accuracy_rate	0.875	0.875	1	0.75	0.75	0.875	1	0.875	1	1	1	1
84	1	sham	Non_social	Test	Accuracy_rate	0.5	0.625	0.625	0.625	0.625	0.625	0.625	0.5	0.5	0.5	0.5	0.375
85	1	cathode	Non_social	Test	Accuracy_rate	0.75	0.75	0.75	0.75	0.625	0.375	0.5	0.5	0.375	0.375	0.375	0.375
86	0	anode	Non_social	Test	Accuracy_rate	0.375	1	0.875	1	0.875	1	1	1	1	1	1	1
87	1	anode	Non_social	Test	Accuracy_rate	0.625	0.625	0.25	0.375	0.75	0.625	0.875	0.625	0.625	1	1	1
88	0	sham	Non_social	Test	Accuracy_rate	0.375	0.875	1	1	1	1	1	1	1	1	1	1
89	0	sham	Non_social	Test	Accuracy_rate	0.25	0.375	0.875	0.375	0.625	0.625	0.625	0.5	0.75	0.625	1	1
90	1	sham	Non_social	Test	Accuracy_rate	0.75	0.875	1	0.75	0.875	0.875	1	1	1	1	1	1
91	1	sham	Non_social	Test	Accuracy_rate	1	0.5	0.625	0.875	0.625	1	1	0.875	1	1	1	1
92	1	cathode	Non_social	Test	Accuracy_rate	0.5	0.75	0.75	0.875	0.875	0.875	1	0.875	1	1	1	0.875
93	1	anode	Non_social	Test	Accuracy_rate	0.875	0.5	0.625	0.75	0.5	0.875	1	0.875	1	1	1	1
94	1	sham	Non_social	Test	Accuracy_rate	0.125	0.625	0.5	0.5	0.5	0.625	0.375	0.625	0.625	1	1	1
95	1	cathode	Non_social	Test	Accuracy_rate	0.625	0.75	0.75	1	0.75	0.75	0.875	1	1	1	1	1
96	1	cathode	Non_social	Test	Accuracy_rate	0.375	0.5	0.625	0.5	0.75	1	0.875	0.875	0.875	0.75	1	0.875
97	1	sham	Non_social	Test	Accuracy_rate	0.625	0.625	1	1	0.875	1	1	1	1	1	1	1
98	1	anode	Non_social	Test	Accuracy_rate	0.375	0.625	0.5	0.875	1	1	0.875	0.875	0.875	1	1	1
99	1	sham	Non_social	Test	Accuracy_rate	0.75	0.875	0.875	1	1	1	1	1	1	1	1	1
100	1	cathode	Non_social	Test	Accuracy_rate	0.75	0.875	1	1	1	1	0.875	0.875	1	1	1	1
101	1	sham	Non_social	Test	Accuracy_rate	1	0.75	1	0.875	1	1	1	1	1	1	1	1
102	0	cathode	Non_social	Test	Accuracy_rate	0.5	0.875	0.75	0.875	1	1	1	1	1	0.875	1	1
103	1	sham	Non_social	Test	Accuracy_rate	0.75	0.75	0.875	0.875	1	1	1	1	1	1	1	1
104	1	cathode	Non_social	Test	Accuracy_rate	0.5	0.5	0.5	0.75	0.875	1	1	0.875	1	1	1	1
105	1	anode	Non_social	Test	Accuracy_rate	0.75	0.625	0.625	0.5	1	0.75	1	1	1	1	1	1
106	1	cathode	Non_social	Test	Accuracy_rate	0.625	0.625	0.75	0.625	0.5	0.5	0.25	0.5	0.5	0.5	0.5	0.75
107	0	sham	Non_social	Test	Accuracy_rate	0.5	0.25	0.625	0.625	0.125	1	1	1	1	1	1	1
108	1	cathode	Non_social	Test	Accuracy_rate	0.5	0.625	0.75	0.375	0.125	0.5	0.625	0.5	0.625	0.625	0.25	0.375
109	0	sham	Non_social	Test	Accuracy_rate	0.75	0.375	0.125	0.75	0.625	0.375	0.375	0.625	0.75	0.25	0.625	0.875
110	1	anode	Non_social	Test	Accuracy_rate	0.625	0.75	0.125	0.875	0.875	0.875	1	1	1	1	1	1
111	1	anode	Non_social	Test	Accuracy_rate	0.375	0.75	0.5	0.375	0.75	0.625	0.625	0.75	1	0.875	1	1
112	1	sham	Non_social	Test	Accuracy_rate	0.75	0.75	0.875	0.75	0.625	0.375	0.375	0.375	1	1	1	1
113	1	cathode	Non_social	Test	Accuracy_rate	0.5	0.25	0.375	0.5	1	0.875	1	1	1	1	1	1
114	1	anode	Non_social	Test	Accuracy_rate	0.625	0.625	0.875	0.875	0.875	1	1	0.875	1	1	1	1
115	0	cathode	Non_social	Test	Accuracy_rate	0.25	0.75	0.375	0.5	0.375	0.875	0.625	0.5	0.625	0.75	1	1
116	0	anode	Non_social	Test	Accuracy_rate	0.5	0.875	0.75	0.875	0.875	1	0.875	1	0.875	1	1	1
117	0	anode	Non_social	Test	Accuracy_rate	0.5	0.5	0.5	0.625	0.375	0.375	0.5	0.375	0.5	0.5	0.5	0.5
118	1	anode	Non_social	Test	Accuracy_rate	0.375	0.375	0.625	0.875	1	1	1	1	1	1	1	1
119	0	cathode	Non_social	Test	Accuracy_rate	0.25	0.25	0.375	0.5	0.25	0.375	0.625	0.625	0.5	0.625	0.875	0.75
120	0	anode	Non_social	Test	Accuracy_rate	0.75	0.875	1	1	1	1	1	1	1	1	1	1
122	0	sham	Non_social	Test	Accuracy_rate	0.5	0.5	0.375	0.625	0.75	0.875	0.875	0.875	1	1	1	1
123	0	sham	Non_social	Test	Accuracy_rate	0.625	0.625	0.625	0.75	0.75	0.75	0.75	1	1	1	1	1
124	0	anode	Non_social	Test	Accuracy_rate	0.875	0.5	0.375	0.75	0.75	1	1	1	1	1	1	1
125	0	cathode	Non_social	Test	Accuracy_rate	0.875	1	1	1	1	1	1	1	1	1	1	1
126	0	cathode	Non_social	Test	Accuracy_rate	0.5	0.625	0.625	0.25	0.625	0.625	0.375	0.625	0.75	0.625	0.625	0.625
127	0	anode	Non_social	Test	Accuracy_rate	0.625	0.5	0.875	0.875	0.75	0.625	0.75	0.5	0.5	0.875	1	1
128	0	cathode	Non_social	Test	Accuracy_rate	0.5	0.25	0.5	0.5	0.375	0.375	0.5	0.375	0.375	0.125	0.5	0.25
129	0	sham	Non_social	Test	Accuracy_rate	0.5	1	0.875	1	1	1	1	1	1	1	1	1
130	1	anode	Non_social	Test	Accuracy_rate	0.5	0.875	0.875	1	1	1	0.875	1	1	1	1	1
132	0	cathode	Non_social	Test	Accuracy_rate	0.75	0.75	0.625	0.625	0.75	0.875	0.5	0.5	0.75	0.875	1	0.75
133	0	sham	Non_social	Test	Accuracy_rate	0.625	0.5	0.875	0.875	1	1	1	1	1	1	1	1
134	0	cathode	Non_social	Test	Accuracy_rate	0.625	0.625	0.625	0.375	0.375	1	1	1	1	1	1	1
135	0	sham	Non_social	Test	Accuracy_rate	0.25	0.375	0.375	0.625	1	1	1	1	1	1	1	1
136	0	cathode	Non_social	Test	Accuracy_rate	0.625	0.375	1	0.75	0.5	0.875	1	1	1	1	1	1
138	0	cathode	Non_social	Test	Accuracy_rate	0.875	0.875	1	1	0.875	1	1	1	1	1	1	1
139	0	sham	Non_social	Test	Accuracy_rate	0.125	0.75	0.875	0.875	0.875	0.875	1	1	1	1	1	1
140	0	cathode	Non_social	Test	Accuracy_rate	0.75	0.75	0.75	0.5	0.375	0.5	0.5	0.75	0.75	0.875	1	0.625
141	0	sham	Non_social	Test	Accuracy_rate	0.875	0.875	1	1	0.875	1	1	1	1	1	1	1
142	0	cathode	Non_social	Test	Accuracy_rate	0.375	0.75	0.375	0.25	0.5	0.625	0.375	0.5	0.25	0.375	0.375	0.375
143	0	anode	Non_social	Test	Accuracy_rate	0.75	0.25	0.25	0.625	0.625	0.375	0.375	0.5	1	0.75	1	1
8	1	anode	Social	Test	Accuracy_rate	0.875	1	0.375	0.875	1	0.875	0.875	1	1	1	1	1
9	0	anode	Social	Test	Accuracy_rate	0.625	0.75	0.625	0.875	0.875	0.875	0.75	0.875	1	1	1	1
10	0	anode	Social	Test	Accuracy_rate	0.5	0.875	0.625	0.75	0.75	0.5	1	1	1	1	1	0.875
11	1	sham	Social	Test	Accuracy_rate	0.625	0.875	0.875	1	1	1	1	1	1	1	1	1
12	1	anode	Social	Test	Accuracy_rate	0.5	0.5	0.625	0.625	0.75	0.875	0.875	1	1	1	1	1
13	1	anode	Social	Test	Accuracy_rate	0.625	0.75	0.875	0.875	1	1	1	1	1	1	1	1
14	0	sham	Social	Test	Accuracy_rate	0.375	0.5	0.5	0.75	0.5	0.5	0.625	0.75	0.625	1	1	0.875
15	0	anode	Social	Test	Accuracy_rate	0.25	0.375	0.125	0.125	0.125	0.875	1	1	1	1	1	1
16	0	anode	Social	Test	Accuracy_rate	0.875	0.875	0.875	1	1	1	0.875	0.875	1	1	1	1
17	0	sham	Social	Test	Accuracy_rate	0.625	0.5	1	1	1	0.75	1	1	1	1	1	1
18	1	anode	Social	Test	Accuracy_rate	0.5	0.625	0.5	0.625	0.625	0.625	0.625	0.625	0.75	0.75	0.875	0.75
19	1	sham	Social	Test	Accuracy_rate	0.375	1	1	1	1	1	1	1	1	1	1	1
20	1	sham	Social	Test	Accuracy_rate	0.75	0.75	1	0.875	0.875	1	1	1	1	1	0.875	1
21	1	anode	Social	Test	Accuracy_rate	0.875	0.75	0.75	0.75	1	1	1	1	1	1	1	1
22	1	sham	Social	Test	Accuracy_rate	0.625	0.75	0.75	0.75	0.75	0.625	0.75	0.75	0.75	1	1	1
24	1	sham	Social	Test	Accuracy_rate	0.75	0.625	0.5	0.625	1	1	0.875	1	1	1	1	1
25	0	anode	Social	Test	Accuracy_rate	0.5	0.5	0.5	0.5	0.25	0.875	0.75	0.625	0.375	0.75	0.875	1
26	0	sham	Social	Test	Accuracy_rate	0.875	1	1	1	1	1	1	1	1	1	1	1
27	0	sham	Social	Test	Accuracy_rate	0.125	0.375	0.75	0.625	0.75	0.625	0.75	0.875	0.875	0.875	0.875	0.875
28	0	anode	Social	Test	Accuracy_rate	0.75	0.75	0.875	1	1	1	0.875	1	1	1	1	1
29	1	anode	Social	Test	Accuracy_rate	0.375	0.5	0.625	1	1	1	1	1	1	1	1	1
30	1	anode	Social	Test	Accuracy_rate	0.5	0.75	0.875	1	1	1	1	1	1	1	1	1
31	0	sham	Social	Test	Accuracy_rate	1	1	1	1	1	1	1	0.875	1	1	1	1
32	1	sham	Social	Test	Accuracy_rate	0.75	0.875	1	0.875	0.875	1	1	1	0.875	1	1	1
33	1	anode	Social	Test	Accuracy_rate	0.25	0.5	0.875	1	1	0.875	1	0.875	1	1	1	1
36	0	cathode	Social	Test	Accuracy_rate	0.625	0.75	0.75	0.5	0.875	1	1	1	1	1	1	1
37	1	cathode	Social	Test	Accuracy_rate	0.375	0.375	0.625	0.625	0.625	0.875	0.75	1	1	1	0.875	0.875
38	1	cathode	Social	Test	Accuracy_rate	0.25	0.5	0.25	0.375	0.375	0.625	1	1	1	1	1	1
39	0	cathode	Social	Test	Accuracy_rate	0.375	1	1	1	1	1	0.875	1	1	1	1	1
40	0	cathode	Social	Test	Accuracy_rate	0.25	0.5	0.75	0.875	1	1	1	1	1	1	1	1
41	0	sham	Social	Test	Accuracy_rate	0.75	0.625	0.375	0.875	0.875	1	1	1	1	1	1	1
42	1	cathode	Social	Test	Accuracy_rate	0.625	0.75	0.625	0.75	0.875	0.75	1	1	1	1	1	1
43	1	sham	Social	Test	Accuracy_rate	0.625	0.5	0.125	0.75	0.875	1	1	1	1	1	1	1
45	1	sham	Social	Test	Accuracy_rate	0.5	0.75	0.875	0.875	0.875	0.875	0.875	1	0.875	1	1	1
46	0	anode	Social	Test	Accuracy_rate	0.75	0.875	0.625	0.75	1	1	1	1	1	1	1	1
47	0	anode	Social	Test	Accuracy_rate	0.25	0.625	0.625	0.25	0.375	0.875	0.75	0.625	0.875	0.75	1	1
48	1	cathode	Social	Test	Accuracy_rate	0.5	0.75	0.375	0.375	0.75	1	0.875	1	1	1	1	1
49	1	cathode	Social	Test	Accuracy_rate	1	0.375	0.625	0.875	0.625	0.75	1	1	1	1	1	0.875
50	0	anode	Social	Test	Accuracy_rate	0.375	0.5	0.5	0.875	0.75	0.875	0.875	1	0.875	1	1	1
51	0	sham	Social	Test	Accuracy_rate	0.5	0.75	0.75	0.75	0.875	1	1	1	1	1	1	0.875
52	1	anode	Social	Test	Accuracy_rate	0.75	0.875	1	1	1	1	1	0.875	1	1	1	1
53	1	sham	Social	Test	Accuracy_rate	0.625	0.375	0.75	0.75	0.75	0.75	0.625	0.875	1	1	1	1
54	0	cathode	Social	Test	Accuracy_rate	0.5	1	1	1	1	1	1	1	1	1	1	1
55	0	cathode	Social	Test	Accuracy_rate	0.625	0.875	1	1	1	0.875	1	1	1	1	1	1
56	1	cathode	Social	Test	Accuracy_rate	0.375	0.625	0.625	0.625	0.5	0.5	0.375	0.5	0.5	0.375	0.625	0.75
57	0	sham	Social	Test	Accuracy_rate	0.625	0.75	0.875	0.875	0.875	1	1	1	1	1	1	1
58	0	anode	Social	Test	Accuracy_rate	0.5	0.5	0.375	0.5	0.375	0.875	0.5	0.75	1	1	1	1
59	0	anode	Social	Test	Accuracy_rate	0.75	0.625	0.75	0.75	0.75	0.5	0.5	0.25	0.875	0.75	1	1
60	1	sham	Social	Test	Accuracy_rate	0.75	0.75	1	1	1	1	1	0.5	0.75	1	1	1
61	1	sham	Social	Test	Accuracy_rate	0.5	0.5	0.5	0.375	0.375	0.25	0.625	0.5	0.75	0.5	1	0.875
62	1	anode	Social	Test	Accuracy_rate	0.375	0.5	0.375	0.625	0.625	0.875	1	1	0.75	1	0.875	1
63	0	cathode	Social	Test	Accuracy_rate	0.5	0.5	0.625	0.5	0.75	0.625	0.5	0.625	0.625	0.5	0.375	0.625
64	0	cathode	Social	Test	Accuracy_rate	0.625	0.875	0.875	1	1	1	1	1	1	1	1	1
65	0	anode	Social	Test	Accuracy_rate	0.5	0.5	0.5	0.375	0.875	1	1	1	1	1	1	1
66	1	cathode	Social	Test	Accuracy_rate	0.625	0.625	0.875	1	1	1	1	1	1	1	1	1
67	1	cathode	Social	Test	Accuracy_rate	0.375	0.875	0.875	0.875	0.875	1	1	1	1	1	1	1
68	1	cathode	Social	Test	Accuracy_rate	0.375	0.625	0.875	0.75	0.75	1	0.75	0.75	0.875	1	1	1
69	0	cathode	Social	Test	Accuracy_rate	1	0.875	1	1	1	1	1	1	1	1	1	1
70	0	cathode	Social	Test	Accuracy_rate	0.875	0.75	0.875	0.75	0.875	0.875	1	0.75	0.75	0.875	0.875	1
71	0	sham	Social	Test	Accuracy_rate	0.25	0.625	0.75	0.75	0.75	1	0.875	0.875	1	0.875	1	1
72	0	anode	Social	Test	Accuracy_rate	0.75	1	0.875	1	1	1	0.875	0.875	1	0.875	1	1
73	1	cathode	Social	Test	Accuracy_rate	0.625	0.75	0.875	1	1	1	1	1	1	1	1	1
74	1	cathode	Social	Test	Accuracy_rate	0.375	0.75	0.875	0.875	0.75	1	1	1	1	1	1	0.875
75	1	sham	Social	Test	Accuracy_rate	0.875	0.875	0.75	0.875	1	1	0.875	1	1	0.875	1	1
76	1	sham	Social	Test	Accuracy_rate	0.5	0.375	0.625	0.625	0.75	0.625	0.5	0.375	0.5	0.375	0.375	0.375
77	1	anode	Social	Test	Accuracy_rate	0.375	0.625	0.375	0.5	0.625	0.875	0.625	0.5	0.75	0.875	0.875	0.75
78	1	anode	Social	Test	Accuracy_rate	0.375	0.75	0.875	1	1	1	1	1	0.75	1	1	1
79	1	sham	Social	Test	Accuracy_rate	0.5	0.75	0.375	0.375	0.5	0.5	0.375	0.375	0.375	0.375	0.375	0.375
81	0	sham	Social	Test	Accuracy_rate	0.25	0.5	0.375	0.375	0.75	0.875	1	0.875	0.875	0.875	1	1
82	0	anode	Social	Test	Accuracy_rate	0.5	0.375	0.5	0.375	0.25	0.25	0.625	0.75	1	0.875	1	1
83	1	cathode	Social	Test	Accuracy_rate	0.875	1	0.875	1	1	0.875	1	1	1	1	1	1
84	1	sham	Social	Test	Accuracy_rate	0.375	0.625	0.625	0.5	0.375	0.125	0.5	0.375	0.125	0	0.5	0.75
85	1	cathode	Social	Test	Accuracy_rate	0.75	0.75	0.75	0.75	0.5	0.625	0.875	0.5	0.625	0.625	0.5	0.75
86	0	anode	Social	Test	Accuracy_rate	0.75	0.5	0.625	1	0.625	0.75	0.5	0.625	0.75	1	1	1
87	1	anode	Social	Test	Accuracy_rate	0.375	0.625	1	0.75	1	0.5	0.625	1	1	1	1	1
88	0	sham	Social	Test	Accuracy_rate	0.125	0.5	0.75	1	1	1	1	1	1	1	1	1
89	0	sham	Social	Test	Accuracy_rate	0.75	0.625	0.75	0.75	0.625	0.75	0.75	1	0.875	0.875	1	0.875
90	1	sham	Social	Test	Accuracy_rate	0.625	0.5	0.375	0.625	0.75	0.625	0.875	0.875	1	1	1	1
91	1	sham	Social	Test	Accuracy_rate	0.25	0.75	0.375	0.5	0.625	1	0.875	0.875	0.75	0.875	1	1
92	1	cathode	Social	Test	Accuracy_rate	0.375	0.625	0.75	0.625	0.75	0.875	0.75	0.75	0.75	0.75	0.75	0.75
93	1	anode	Social	Test	Accuracy_rate	0.25	0.375	0.5	0.75	0.5	0.5	0.875	0.75	0.75	1	1	0.875
94	1	sham	Social	Test	Accuracy_rate	0.625	0.75	0.5	0.375	0.5	0.5	0.375	1	0.875	1	1	1
95	1	cathode	Social	Test	Accuracy_rate	0.5	1	0.75	0.75	0.875	1	1	1	1	1	1	1
96	1	cathode	Social	Test	Accuracy_rate	0.5	0.5	0.5	0.625	0.75	1	0.75	1	1	1	1	1
97	1	sham	Social	Test	Accuracy_rate	0.5	0.375	0.5	0.5	0.75	1	1	1	1	1	1	1
98	1	anode	Social	Test	Accuracy_rate	0.5	0.625	0.75	0.875	0.75	0.75	0.625	0.75	0.625	1	1	0.875
99	1	sham	Social	Test	Accuracy_rate	0.5	0.625	0.5	0.75	0.625	0.625	0.875	0.75	1	1	1	1
100	1	cathode	Social	Test	Accuracy_rate	0.375	0.375	0.375	0.75	0.875	0.75	1	1	0.875	0.875	1	1
101	1	sham	Social	Test	Accuracy_rate	0.625	0.875	0.75	0.875	0.75	0.75	0.875	0.75	0.875	1	1	1
102	0	cathode	Social	Test	Accuracy_rate	0.375	0.5	0.5	0.5	0.875	1	0.875	1	1	1	0.875	1
103	1	sham	Social	Test	Accuracy_rate	0.625	0.625	0.625	0.625	1	1	1	0.875	1	1	1	1
104	1	cathode	Social	Test	Accuracy_rate	0.5	0.75	0.875	1	1	1	0.875	1	1	1	1	1
105	1	anode	Social	Test	Accuracy_rate	0.875	0.625	1	0.75	1	1	1	1	1	1	1	1
106	1	cathode	Social	Test	Accuracy_rate	0.5	0.5	0.25	0.5	1	0.875	0.875	0.875	0.875	0.875	0.875	1
107	0	sham	Social	Test	Accuracy_rate	0.5	0.875	0.875	1	1	1	1	1	1	1	1	1
108	1	cathode	Social	Test	Accuracy_rate	0.375	0.875	1	1	1	1	1	1	1	1	1	1
109	0	sham	Social	Test	Accuracy_rate	0.5	0.5	0.5	0.5	0.875	0.625	0.875	1	1	1	1	1
110	1	anode	Social	Test	Accuracy_rate	0.125	0.375	0.375	0.25	0.25	0.625	0.625	0.5	0.875	0.875	1	1
111	1	anode	Social	Test	Accuracy_rate	0.25	0.5	0.75	0.375	0.75	0.625	0.375	0.875	0.75	0.875	1	1
112	1	sham	Social	Test	Accuracy_rate	0.875	0.875	1	1	1	1	1	1	1	1	1	1
113	1	cathode	Social	Test	Accuracy_rate	1	1	0.75	0.875	1	1	1	1	1	1	1	1
114	1	anode	Social	Test	Accuracy_rate	0.375	0.5	0.375	0.375	0.5	1	1	1	1	1	1	1
115	0	cathode	Social	Test	Accuracy_rate	0.375	0.5	0.75	0.875	0.875	1	1	1	1	1	1	1
116	0	anode	Social	Test	Accuracy_rate	0.625	0.5	0.625	0.875	0.875	1	1	1	1	1	1	1
117	0	anode	Social	Test	Accuracy_rate	0.5	0.5	0.5	0.5	0.625	0.5	0.625	0.5	0.5	0.75	1	1
118	1	anode	Social	Test	Accuracy_rate	0.75	1	1	1	1	1	1	1	1	1	1	0.875
119	0	cathode	Social	Test	Accuracy_rate	0.625	0.625	0.5	0.625	0.625	0.625	1	1	1	1	1	1
120	0	anode	Social	Test	Accuracy_rate	0.625	1	0.875	0.875	0.875	1	0.875	1	1	1	1	1
122	0	sham	Social	Test	Accuracy_rate	1	0.75	0.875	0.75	0.75	0.75	0.75	0.875	0.625	1	1	1
123	0	sham	Social	Test	Accuracy_rate	0.5	0.375	0.625	0.625	1	1	1	1	1	1	1	0.875
124	0	anode	Social	Test	Accuracy_rate	0.5	0.375	0.5	0.5	0.625	0.875	0.75	0.75	0.875	1	1	1
125	0	cathode	Social	Test	Accuracy_rate	1	0.625	1	1	1	1	1	1	1	1	1	1
126	0	cathode	Social	Test	Accuracy_rate	0.625	0.625	0.875	0.5	0.625	0.625	0.625	0.625	0.75	0.625	0.75	0.875
127	0	anode	Social	Test	Accuracy_rate	0.375	1	0.625	1	0.875	0.875	1	1	1	1	1	1
128	0	cathode	Social	Test	Accuracy_rate	0.5	0.75	0.625	0.75	0.75	0.75	0.625	0.75	0.5	0.625	0.625	0.75
129	0	sham	Social	Test	Accuracy_rate	0.75	0.875	0.875	1	1	1	1	1	1	1	1	1
130	1	anode	Social	Test	Accuracy_rate	0.375	0.75	0.875	0.75	0.5	0.625	0.75	0.75	0.875	0.75	0.75	0.875
132	0	cathode	Social	Test	Accuracy_rate	0.25	0.25	0.25	0.375	0.25	0.375	0.625	0.75	0.25	0.375	0.375	0.375
133	0	sham	Social	Test	Accuracy_rate	0.5	0.875	0.875	1	0.875	1	1	1	1	1	1	1
134	0	cathode	Social	Test	Accuracy_rate	1	0.25	0.75	0.875	0.625	1	1	1	1	1	1	1
135	0	sham	Social	Test	Accuracy_rate	0.25	0.375	0.875	1	1	1	1	1	1	1	1	1
136	0	cathode	Social	Test	Accuracy_rate	0.875	0.625	0.75	0.625	0.75	0.875	1	1	0.875	1	1	1
138	0	cathode	Social	Test	Accuracy_rate	0.625	0.75	0.875	0.875	1	1	1	1	1	1	1	1
139	0	sham	Social	Test	Accuracy_rate	0.5	0.25	0.5	0.875	1	0.875	1	1	1	1	1	1
140	0	cathode	Social	Test	Accuracy_rate	0.75	1	1	0.625	0.75	0.75	0.75	0.75	0.625	0.625	0.75	0.75
141	0	sham	Social	Test	Accuracy_rate	0.625	0.875	1	0.875	1	1	1	1	1	1	1	1
142	0	cathode	Social	Test	Accuracy_rate	0.625	0.625	0.625	0.625	0.625	0.625	0.625	0.5	0.625	0.5	0.625	0.5
143	0	anode	Social	Test	Accuracy_rate	0.5	0.625	0.75	0.875	0.625	0.75	1	1	0.875	0.875	1	1
8	1	anode	Non_social	Test	Reaction_time	1127.88	983.125	1207.38	1676.5	1586	1519.5	1473	1631.88	1850.38	1722.25	1538.75	1629.5
9	0	anode	Non_social	Test	Reaction_time	1637.38	2021.75	1905.5	1386	1412.12	1607.75	1729.25	1561	1489.38	1364	1314.25	1489.62
10	0	anode	Non_social	Test	Reaction_time	1474.25	1205.38	1845.5	1498.38	1200.38	1253.75	1016.62	1062.62	969.75	839.5	961.5	849.375
11	1	sham	Non_social	Test	Reaction_time	1932.88	1900.12	1935.12	1349.38	1472.12	1595.88	1550.25	1521	1503.88	1434	1449.5	1513.25
12	1	anode	Non_social	Test	Reaction_time	1877.12	1899	1805.5	1288.38	1235.88	1440.25	1200.25	1363.12	1386.88	1260	1399.5	1139
13	1	anode	Non_social	Test	Reaction_time	1825.38	1698.62	1064.88	1581	1460.12	1118.62	1237.38	1172.12	1047.12	881.125	856.875	1190.88
14	0	sham	Non_social	Test	Reaction_time	1345	1818	1073.38	1295.62	1262.25	1460.5	1345.75	1028.5	1239	1106.5	1192.75	967.125
15	0	anode	Non_social	Test	Reaction_time	1727.62	1491.38	1363.62	1432.88	1121.38	976.125	1009.5	947.375	1065.25	1185.62	888.375	958.75
16	0	anode	Non_social	Test	Reaction_time	1227.25	1304.12	1317.25	1225.12	947.75	1163.5	957.5	1250.62	1120.75	960.75	1283.88	955
17	0	sham	Non_social	Test	Reaction_time	1797.62	1882.88	1846.62	1365	1309	1357.25	1324.88	1435.38	1444.12	1079.38	1221.88	1179.12
18	1	anode	Non_social	Test	Reaction_time	1304.62	1165.62	1395.5	1339	1341.38	1288.62	1407.75	1153.75	989.375	1064.5	1149	1190.25
19	1	sham	Non_social	Test	Reaction_time	1710.75	1795.25	1859	1170.5	1238.12	1141.75	948.375	1098.25	1101.88	982.875	983.625	914.875
20	1	sham	Non_social	Test	Reaction_time	1376.62	1465.5	1242.62	1324.5	1026.88	1002.38	1115.38	912.75	906.875	890.75	935.5	811.625
21	1	anode	Non_social	Test	Reaction_time	2123.88	1893.5	1334	1836.62	1853.75	1374.62	1015.12	1511.5	1182.12	1182.12	1232.75	1103.12
22	1	sham	Non_social	Test	Reaction_time	1405.38	1290.25	1179.62	1329.38	1126.75	1051.62	990.375	991.5	918.625	787.625	882.375	841.625
24	1	sham	Non_social	Test	Reaction_time	1421	1285.62	1568.75	1287	1704	1390	1155.5	1251.5	1250.62	1019.75	1015.25	1026
25	0	anode	Non_social	Test	Reaction_time	1987.88	1697.62	1610.75	1374	1426.75	1425.25	1067.75	1071.75	1012.75	1183.75	923	924.625
26	0	sham	Non_social	Test	Reaction_time	2573.25	1946	1427	1341.62	1059.5	1172	1065.62	1140.62	1057.25	888.875	798.25	948.5
27	0	sham	Non_social	Test	Reaction_time	1864.88	1957.88	1643.25	1591	1898.12	1746	1904.62	1582	1537.38	1417	1430.75	976.5
28	0	anode	Non_social	Test	Reaction_time	1461.12	1444.88	1109.62	1050	873.375	980.5	919.625	902.75	804.625	932.5	761.25	785.375
29	1	anode	Non_social	Test	Reaction_time	1143.5	1709.38	1427.38	1474	1315.12	1147.75	1126.88	1112.25	1251.38	1161.75	1178.62	864
30	1	anode	Non_social	Test	Reaction_time	1326.75	1119	1334.5	1094.62	872.875	887	926.875	736.375	783.25	792.375	764	629.875
31	0	sham	Non_social	Test	Reaction_time	1746	2192.12	1422.75	1705.25	1996.75	1953.25	1637.12	1225.12	1223.38	1215.12	1181.62	1138.25
32	1	sham	Non_social	Test	Reaction_time	1406.5	1905.5	1242.38	1307.38	1131.12	1170.5	1276.88	1055.62	866.25	1073.12	1041.38	864.625
33	1	anode	Non_social	Test	Reaction_time	1241.75	983.25	939.5	773.5	770.125	831.625	831.625	929.5	708.25	828.25	719.875	722.875
36	0	cathode	Non_social	Test	Reaction_time	1671.5	2204.88	1691.88	1740.88	1662.62	1718.5	1665.62	1568.38	1269.25	1210.5	1158	1092.75
37	1	cathode	Non_social	Test	Reaction_time	1143.5	1041.75	906	667	717.125	705.375	818	746.375	691.625	704.75	731	650.25
38	1	cathode	Non_social	Test	Reaction_time	1402.88	1457.12	1477	1100.62	1127	1116.25	990.25	895.25	933.625	925.875	892.125	1017.62
39	0	cathode	Non_social	Test	Reaction_time	1857.25	1174.88	1069.38	1118	986.25	1144.38	923.5	850.375	936.75	865.25	693.25	691.25
40	0	cathode	Non_social	Test	Reaction_time	1552.38	1414.25	1626	1609.5	1494	1538.25	1510.38	1814.62	1390.75	1454.25	1308.25	1144.12
41	0	sham	Non_social	Test	Reaction_time	2133.12	1697.88	1234.88	1041.5	1147.88	945.375	965.75	935.75	751.125	784.25	864.625	803.375
42	1	cathode	Non_social	Test	Reaction_time	1629.38	2045.12	1690	1813.75	1492.38	1169.25	1135.5	1448.12	1444.38	1244.88	1586.62	1381.62
43	1	sham	Non_social	Test	Reaction_time	2040.5	1869.5	1533.12	1586.62	1600.88	1793.5	1700.38	1647.25	1451.12	1868.62	1386.38	1547.75
45	1	sham	Non_social	Test	Reaction_time	1524.88	1363.38	1459.62	1629.88	1632.62	1569.38	1479.62	1466.62	1223.88	1707.75	1431.5	1572.25
46	0	anode	Non_social	Test	Reaction_time	1392.75	1181.75	1130.25	1149.88	1221.88	1119.88	1082.75	1039.12	1039.5	1105.5	905.75	1039.12
47	0	anode	Non_social	Test	Reaction_time	1449.5	1611.88	1680	1763.25	1916.88	1788.5	1413.88	1590	1367.88	889.625	961.75	905.5
48	1	cathode	Non_social	Test	Reaction_time	1167.12	1562.12	1448.88	1416.38	1512.25	1311.62	1365.38	1394.62	1265	1320	1222.38	1120
49	1	cathode	Non_social	Test	Reaction_time	1435.88	1753.12	1770.12	1963	2041.75	2030.75	1886	1814.25	1477.5	1147.38	1601.12	1060.62
50	0	anode	Non_social	Test	Reaction_time	1864	1849	1488.25	1146.62	1332.88	1405.88	1340.75	1185.5	1117.25	1055.88	1103.5	1004.75
51	0	sham	Non_social	Test	Reaction_time	1892.62	1922.62	1624.88	1492	1325.5	1102.38	903.875	1022	990.625	1107.25	968.5	855.375
52	1	anode	Non_social	Test	Reaction_time	1854	1790.25	1367.25	1411.75	1170.12	1235.25	1060.12	1135.5	1098.38	990.5	971.5	980.625
53	1	sham	Non_social	Test	Reaction_time	1295.62	1467.5	1243.88	1236.25	1208.88	1099.88	948.125	1042.25	1084.25	1046.75	1098.5	927.25
54	0	cathode	Non_social	Test	Reaction_time	1880	1613.12	1516.25	1062.88	1028.12	956.375	887.75	902	831.375	786	837.25	872.125
55	0	cathode	Non_social	Test	Reaction_time	2282.75	2067.12	1817.38	1593.5	1485.25	1535.38	1171.88	1267.38	1150.38	944.125	933.375	911.875
56	1	cathode	Non_social	Test	Reaction_time	2004.5	1923.38	1779.62	1561.62	1533.38	1626	1457.88	1527.88	1777.88	1818.75	1838.38	1710.75
57	0	sham	Non_social	Test	Reaction_time	2010	1944	1835.62	1293.38	1058.62	1046	827.75	902.125	863.25	727.625	732.375	793.625
58	0	anode	Non_social	Test	Reaction_time	1619.88	1664.12	1395.62	1306.25	1132.5	966.875	935.875	932.25	682.875	787.5	780.125	780.75
59	0	anode	Non_social	Test	Reaction_time	1627.5	1389.88	1541.75	1664.88	1882.5	1788.88	1701.12	1751.75	1723.75	1797.12	1725.75	1815.5
60	1	sham	Non_social	Test	Reaction_time	1812.5	1988.75	2000.38	1862.38	1847.88	1599.88	1950.5	1385.62	1283	1715.5	1379.12	1179.38
61	1	sham	Non_social	Test	Reaction_time	1526.88	1944.75	1810.62	1811.75	1612.5	2063.62	1665.12	1514	1111.38	977	982.875	929.375
62	1	anode	Non_social	Test	Reaction_time	1580	1853.5	1560.25	1935	1374	1609	1659.75	1455.12	845.25	1418.5	1010.12	980.25
63	0	cathode	Non_social	Test	Reaction_time	1903.38	1377.88	1658.25	1749.38	1687.12	1790.12	2098.38	1444.12	1650.62	1519.88	1467.5	1510.12
64	0	cathode	Non_social	Test	Reaction_time	1349.12	1815.88	1503.75	1483.38	1474.38	1403.88	1310.25	1308.12	1494	1269.25	1119	1286
65	0	anode	Non_social	Test	Reaction_time	1446.88	1566	1171.38	1153.38	1148.25	1035.88	1006.62	1085.88	1138.62	1070.38	888.75	820.125
66	1	cathode	Non_social	Test	Reaction_time	1853	2268.88	1479.12	2291.12	1274	1539.5	1587.12	1564.38	1429	1197.88	1200.62	1140.38
67	1	cathode	Non_social	Test	Reaction_time	1093.75	1085.5	1369.12	1174.12	1249	1297.38	1136.62	1388.25	1405.25	1201	1643.12	1371.62
68	1	cathode	Non_social	Test	Reaction_time	1724.38	1737.75	1369	1362.62	1431.38	1231.5	1261.62	1002.75	954.875	883.625	990.75	843.125
69	0	cathode	Non_social	Test	Reaction_time	1926.5	1618.5	1202.62	1086	1114.12	1261.38	954.75	1015	885.625	923	900.5	903.875
70	0	cathode	Non_social	Test	Reaction_time	1639.5	2030	2175.38	1690.38	1482.25	1186.38	977.5	1329.88	1034.38	1023.75	1498.88	866.75
71	0	sham	Non_social	Test	Reaction_time	1903.25	1731	2223.12	1723	2039.38	2394	2303.62	2118.38	1933.62	1418.62	1462.75	1586.75
72	0	anode	Non_social	Test	Reaction_time	1970.75	1434.25	1355.62	1340.38	1422	1425.62	1439	1703.75	1431.62	1446.12	1544.88	1201.38
73	1	cathode	Non_social	Test	Reaction_time	1938.38	1632.38	1103.62	1206	1006.12	1213.38	998.25	1187.62	852.625	932.125	953.125	955.625
74	1	cathode	Non_social	Test	Reaction_time	1425.88	1421.25	1725.25	1594.38	1411.12	1246.5	1313.88	1073.38	1235.88	1116.25	1048.5	1139.62
75	1	sham	Non_social	Test	Reaction_time	1780.62	1449.38	1266.12	1732.88	1623.38	1678.62	1561.5	1266	1796.88	1168.62	1239.88	1227.25
76	1	sham	Non_social	Test	Reaction_time	2331.12	1913.62	1930.75	1501.5	1302.5	1195	989.125	1047.38	921.375	927.125	991.625	993.5
77	1	anode	Non_social	Test	Reaction_time	1829.88	1877.38	1569	1567	1415.12	951.5	1500.88	1529.75	1144	1020.5	1508.62	1603
78	1	anode	Non_social	Test	Reaction_time	1151.38	1339.88	1223.75	1924.25	1729.12	2116	1619.25	1540.25	1391.88	1347.88	1140.75	1290
79	1	sham	Non_social	Test	Reaction_time	1702.88	1615.62	1504.12	1735.5	1634.75	1436.75	1458.25	1427.38	1341.75	1345.75	1308.5	1201.38
81	0	sham	Non_social	Test	Reaction_time	1300.5	1247.12	1453.25	1593.75	1473.38	1596.88	1708.38	1325.62	2037.62	1090	973.375	873.75
82	0	anode	Non_social	Test	Reaction_time	1681.62	1217.12	1638.25	1107.62	1013.12	992.5	1087	904.5	1119.88	1079	807.625	1074.62
83	1	cathode	Non_social	Test	Reaction_time	1794.88	1478.62	1756.88	1933.75	1427.12	1312.38	1412	1332.25	1366.12	1205.5	1180.12	999.875
84	1	sham	Non_social	Test	Reaction_time	1524.5	1363.38	1640.88	1540	1495.5	1745.25	1720.5	1521.5	1636	1506.88	1581.12	1195.12
85	1	cathode	Non_social	Test	Reaction_time	1343.62	1518.88	1808.25	1909.62	1623.5	1584.12	2111.75	1911.62	1549.25	1377.62	1352.5	1275
86	0	anode	Non_social	Test	Reaction_time	2038.75	1569.88	1587	1630.62	1363.88	1136.88	1043.5	939.375	1175.25	1038.75	1035	910.125
87	1	anode	Non_social	Test	Reaction_time	1259.75	1870.5	1485	1813.5	1672.62	2054.38	2175.75	2082.62	1483.38	1662.5	1479.25	1333.62
88	0	sham	Non_social	Test	Reaction_time	1419.62	1480.5	1601.5	1544.62	1314.75	1215.12	1190.12	1251.5	962.5	1059.5	920	912.75
89	0	sham	Non_social	Test	Reaction_time	2291.88	1609.25	2008	1583.5	1788.12	1628.12	1946.38	1617.62	1445.62	1756	1721	1458.88
90	1	sham	Non_social	Test	Reaction_time	1280	1484	1372.5	1446.62	1338.75	1234.25	1186.62	1084.38	1115.62	1045	1183.5	908.625
91	1	sham	Non_social	Test	Reaction_time	1576.25	1011.25	2008.12	1520.38	1715.75	1655	1385.88	1372.25	1379	1099.62	947.75	841.375
92	1	cathode	Non_social	Test	Reaction_time	2085.75	1495.62	1422.5	1629.5	1210	1664.88	1404.25	1239.25	1261.5	1212	1151.62	1076.12
93	1	anode	Non_social	Test	Reaction_time	2200.75	1735.5	1934.38	1868.75	2138.62	2035	1948.38	2015.12	1483.75	1350.5	1015.62	1227.38
94	1	sham	Non_social	Test	Reaction_time	1862.62	2066.12	2046.38	1492.25	1615	1501.25	1791.12	1456.75	1683	1696.88	1280.25	1106.88
95	1	cathode	Non_social	Test	Reaction_time	1550.12	1821.5	1350	1191.5	1480	1095.5	1109.62	1126	823.875	811.5	769.625	845
96	1	cathode	Non_social	Test	Reaction_time	1233.12	1655.5	1333.12	1426.38	1663.5	1261.75	1322.12	1244.62	1272.75	1304	1213	1054.75
97	1	sham	Non_social	Test	Reaction_time	1722.75	1264.62	1535.88	1460.88	1461.5	1257.25	1253.38	1058.88	1177.88	1077	1156	1019.12
98	1	anode	Non_social	Test	Reaction_time	1353.12	1588.88	1456.75	1179.5	1421.62	1249.5	1416	1144.88	1095.38	1077.25	1124.38	1149
99	1	sham	Non_social	Test	Reaction_time	1359	1665.88	1230	1352.12	1076.75	1037	838.375	881.375	935.375	815.375	777.625	883
100	1	cathode	Non_social	Test	Reaction_time	1887.62	1627.38	1389.25	1027.25	1016.88	1055.25	1286.88	950.125	1066.25	1138.75	1445.25	1147.38
101	1	sham	Non_social	Test	Reaction_time	1764	1729.38	1816.38	1438	1381.62	1319.5	1134.5	1113.25	1043.88	948.625	945.875	1109.38
102	0	cathode	Non_social	Test	Reaction_time	1443.25	1642.5	1665	1519.88	1483.38	1566	1554.88	1398.75	1324.62	1571	1430.5	1265.12
103	1	sham	Non_social	Test	Reaction_time	1679.25	1486.25	1676.25	1359.62	1290.75	1138.88	1132	952.125	1078.88	1038.12	1257.62	1171.5
104	1	cathode	Non_social	Test	Reaction_time	1720.5	1736	1644.75	1429.5	1507	1567.5	1677.75	1608.5	1302.75	1372.5	1363.75	1228.25
105	1	anode	Non_social	Test	Reaction_time	1331.88	1338.12	1126.62	1209.88	1291.38	1395.5	1373.62	1287.5	1120.12	1080.25	1034.62	987.75
106	1	cathode	Non_social	Test	Reaction_time	1522.38	1382.25	1068	1653.12	1260	1284.5	1880.62	1257.75	1847.88	1190.88	1409.38	1791.12
107	0	sham	Non_social	Test	Reaction_time	1179.88	1300.25	1203.75	1515.75	1587.5	1254.62	1190.12	1251	1130.38	1081.38	1265.75	981.75
108	1	cathode	Non_social	Test	Reaction_time	1356.62	1449.88	1278.38	1692.38	1248.12	1558.75	1567.12	1429.88	1765.5	1921.25	1722	1615.38
109	0	sham	Non_social	Test	Reaction_time	1397.75	1250.5	925.375	1051.5	744.75	998.75	971.625	1004.38	898	771.125	1084.88	801.25
110	1	anode	Non_social	Test	Reaction_time	1626.75	1671.25	1649.75	1798.75	1715.62	1688.12	1368.5	1685.38	1328	1107.62	1229.88	990
111	1	anode	Non_social	Test	Reaction_time	1550.62	1778.75	1673.25	2487.5	1865.38	1774	1507.75	2098.88	1731	1560.12	1607.75	1535.12
112	1	sham	Non_social	Test	Reaction_time	1985.88	1437.12	1688.75	1606.25	1398.75	1871.62	1613.12	1464.88	1700.25	1313.62	1224.25	1289.12
113	1	cathode	Non_social	Test	Reaction_time	1919.88	1896.75	1561.38	2306	1961.5	1625.25	1391.38	1204.62	1212.25	1248.75	1060.75	1394.25
114	1	anode	Non_social	Test	Reaction_time	1336.38	1355.62	1660.5	1357.75	1207.5	1128.62	1091	1075.62	1225.75	912.5	959.375	1044.25
115	0	cathode	Non_social	Test	Reaction_time	1544.25	1696.25	1812.25	1625.5	1752.5	1620.5	1671.62	1631	1662.25	1474.88	1944.88	1743.88
116	0	anode	Non_social	Test	Reaction_time	1699.12	1669.25	1810	1624.12	1488.12	1557.5	1476.88	1478.38	1407.62	1113.12	1404.12	1317.38
117	0	anode	Non_social	Test	Reaction_time	1323	1446.25	1683.12	1243.62	1415.25	1392.38	1537.5	1634.5	1523.75	1892.75	1572.62	1695
118	1	anode	Non_social	Test	Reaction_time	1688.38	1727	1886.25	2201.38	1631.75	1649.62	1475.75	1062.38	1250.38	1084	1271.38	1083.25
119	0	cathode	Non_social	Test	Reaction_time	1231.62	1625.88	1102.88	1398	1451	1548.5	1148.62	1518.62	1516.38	1436.75	1499.12	1457
120	0	anode	Non_social	Test	Reaction_time	2017.62	1805.5	1816.62	1476	1212.62	1048.62	1133.5	1030.88	891.5	1057.5	932.125	753.25
122	0	sham	Non_social	Test	Reaction_time	1602.75	1727.75	1237.12	1521.62	1337.75	1466.38	1375	1439.12	1101.88	1046.38	1138.12	1052.25
123	0	sham	Non_social	Test	Reaction_time	1961.75	1663.88	1599.12	1478.12	1551.75	1308.25	1228.38	1353.88	981	967.25	919.625	892.875
124	0	anode	Non_social	Test	Reaction_time	1391.5	1836.25	1444.5	1961.25	1392.5	1290.25	1427.5	1217.12	1165	1007.62	1226.88	962.125
125	0	cathode	Non_social	Test	Reaction_time	1952.5	1794.62	1496.75	1187.38	1112.88	1262.88	997.75	1057.88	1006.25	904.625	961	814.75
126	0	cathode	Non_social	Test	Reaction_time	1407.25	1326.62	1276	1428.62	1324.12	1210	1317.25	1230.25	1093.12	917.125	1373.25	1286.62
127	0	anode	Non_social	Test	Reaction_time	1557.5	1530.62	1688.25	1657.12	2024.75	1720.75	1525.5	1821.38	1533.5	2115.5	1536.38	1388.75
128	0	cathode	Non_social	Test	Reaction_time	1272.62	1365	1537.5	1114	1262.75	1100.88	1472.38	1341	1245.12	1448.12	1204.38	1123
129	0	sham	Non_social	Test	Reaction_time	1623.38	1770.5	1399.75	1719	1149.12	1261.88	1181.5	1222.88	1114.12	1082.75	907	994.625
130	1	anode	Non_social	Test	Reaction_time	1502.38	1428	1814.12	1463.12	1382.75	1062.25	1016.38	1001	1101.5	1447.75	1035.12	979.5
132	0	cathode	Non_social	Test	Reaction_time	2099	2231.62	1894.12	1218.5	1330.88	1496.62	1204.88	1840	1611.5	1489.75	1914	1396
133	0	sham	Non_social	Test	Reaction_time	1860.25	1927	1893.75	1679.38	1679.5	1295.12	1222	1279.5	1169.75	1015.62	1037.5	930.75
134	0	cathode	Non_social	Test	Reaction_time	1517.62	1527.5	1150.5	1550.5	1482.25	1327.62	1339.25	1153.12	1183.5	1027.75	864.5	867
135	0	sham	Non_social	Test	Reaction_time	2000.62	1354.62	1689.75	1936.5	1657.38	1378	1141.62	1220.38	1242	1297	1186.88	991.75
136	0	cathode	Non_social	Test	Reaction_time	1398.38	1860.38	1253.88	1285.38	1392.75	1083.5	1531.75	1516.5	1366.25	1128.25	1412.12	932.25
138	0	cathode	Non_social	Test	Reaction_time	1398.75	1749.62	1671.75	1246.62	1316.75	1250.25	1107.75	980.25	1059.5	958.375	1002.62	845.25
139	0	sham	Non_social	Test	Reaction_time	1859.62	1991.88	1582.25	1131	1163.12	1251.12	1442.5	1137.88	987.5	1021.75	984.5	1088.88
140	0	cathode	Non_social	Test	Reaction_time	1151.25	1215.62	1125.5	1389.62	1680.75	1251.5	1428.25	1345	1302.88	1394.62	1445.5	1365.25
141	0	sham	Non_social	Test	Reaction_time	1827.75	1268.75	1266.25	1206.75	1131.75	1039.62	1021	1130.5	1050.75	1053.38	993.875	945.75
142	0	cathode	Non_social	Test	Reaction_time	904.25	1026.75	1363.75	1421.38	1607.5	1530.25	1577.5	1373.62	1009.38	1275.12	1278.5	1153.38
143	0	anode	Non_social	Test	Reaction_time	2486.88	1661.5	1637	1786.75	1581.25	1465.5	1741	1278.88	1294.75	1717.5	1796.12	2114.25
8	1	anode	Social	Test	Reaction_time	1130.12	1067.38	1455.25	1576.38	1482.38	1391.88	1258.75	1566	1403	1293.88	1184.12	1214
9	0	anode	Social	Test	Reaction_time	1516.12	1840.12	2124.12	1740.88	1560.25	1560.38	1360.38	1270.62	945.375	1350.25	1141.75	1131
10	0	anode	Social	Test	Reaction_time	2346.38	1585.5	1458.75	2100.38	1495.5	1831.75	1699.38	1545.88	1261.75	1443.75	1193.38	1204.62
11	1	sham	Social	Test	Reaction_time	1634.5	1651.75	1764.5	1570.38	1428.38	1283.5	1301	1231.62	1194.38	1117.88	1250	1179.88
12	1	anode	Social	Test	Reaction_time	1908.12	1940.88	1758.38	1661.75	1694.5	1605.38	1447.12	1727.25	1157	1145.12	1323	1062.62
13	1	anode	Social	Test	Reaction_time	1963.38	1561.25	1687.38	1504.38	1308.62	1409	1377.75	1199.62	1309.25	1183.12	1118.62	1206.88
14	0	sham	Social	Test	Reaction_time	1901.5	1928	1420.5	1566.62	1460.62	1462.38	1626	1581.38	1450.25	1534.62	1135.12	984.25
15	0	anode	Social	Test	Reaction_time	1481.62	2008.62	1864.62	1712.38	1654	1621.5	1340.75	1272.38	1171.75	1188.38	1107.38	1158.12
16	0	anode	Social	Test	Reaction_time	1896.5	1821.62	1828.12	1302.62	1480.5	1286.25	1255.12	1235.25	1143.62	1219.75	980	1264.75
17	0	sham	Social	Test	Reaction_time	1857.75	1608.88	1687.88	1928	1342.88	1486.5	1283.12	1348.62	1263	1167.62	1129.38	1171.12
18	1	anode	Social	Test	Reaction_time	1496.12	1460	1640	1309.88	1492.5	1387	1470.88	1430	1627	1439.5	1766	1503.12
19	1	sham	Social	Test	Reaction_time	1799.75	1347.75	1316.88	1176.5	1252.62	1036.38	1012.75	962.75	1169.25	984.75	991.25	1055.12
20	1	sham	Social	Test	Reaction_time	1135.38	1455.88	1481.25	1370.62	1321.88	1276.12	1230.38	920.875	950.625	928	974.25	868.125
21	1	anode	Social	Test	Reaction_time	1834.12	1591.88	1698.12	1361.5	1314.75	1158	1123.38	1088.38	1107.25	1064.88	1030.12	1013
22	1	sham	Social	Test	Reaction_time	1366.12	1533.5	1194.38	1330.12	1200.88	1118.75	1276.12	1267.38	1211.25	1461.62	1269.62	1042.88
24	1	sham	Social	Test	Reaction_time	1218.25	1624.88	1395.38	1696.12	1372.75	1266.12	1336.12	1278.25	1192	1237.75	1124.88	1086
25	0	anode	Social	Test	Reaction_time	1907.12	1887.75	1348.75	1124.5	1820.5	1705.62	1594.25	1649.88	1897.62	1502.25	1100.75	1616.75
26	0	sham	Social	Test	Reaction_time	2356	1548	1250.12	1255.88	1268.12	1078.75	1176.25	1196.25	1101.25	1035.5	1144.38	1094.88
27	0	sham	Social	Test	Reaction_time	1718.5	1990	1880.38	2007.12	1799.75	1795.12	1773.5	1699.12	1848.62	1653.62	1835.5	1313.62
28	0	anode	Social	Test	Reaction_time	2135.75	1455	1536.5	1628.5	1498.12	1365.25	1240.75	1276.88	1211.25	1202.5	1094.88	1069.5
29	1	anode	Social	Test	Reaction_time	1352.88	1743.5	1815.25	1271.12	1222	1238.62	1038.25	1017.12	940.375	1084.75	901.125	1004
30	1	anode	Social	Test	Reaction_time	1311.12	1299.5	1462.12	1154.5	1129.75	1123.12	949.125	864.375	849.5	838.75	912.25	923.375
31	0	sham	Social	Test	Reaction_time	1841.5	1956	1487.88	1242.25	1117.5	1083.25	1012.62	1113.25	1232.62	1161.88	1046.38	1192.75
32	1	sham	Social	Test	Reaction_time	1310.88	989.625	1090.12	1110.25	1000.88	1054.88	927.75	921.875	887.125	1017.38	961.25	929.375
33	1	anode	Social	Test	Reaction_time	1708.75	1311	1561	1274.75	1087.5	1140	1160	1152.88	1033.5	882.5	965.875	1021.88
36	0	cathode	Social	Test	Reaction_time	1533.38	1903.12	1799.75	1965.75	1967.5	1493.62	1477.5	1200.88	1149	1314.5	1149.75	1168
37	1	cathode	Social	Test	Reaction_time	952	1408.5	1072.88	1279.62	986.5	1219.75	999.25	942.25	945.875	902	918	877.75
38	1	cathode	Social	Test	Reaction_time	1921.38	2138.88	1355.88	1259.12	1736.38	1676.62	1337.38	1259.38	1231.38	1111.38	1130.12	1104.88
39	0	cathode	Social	Test	Reaction_time	1478.12	1466.88	1033.75	1220.38	1060	995.25	1016.88	1020.25	1014.25	1011.12	963.375	939.75
40	0	cathode	Social	Test	Reaction_time	1518.12	1644.62	1601.62	1513.5	1346.75	1281.62	1194.88	1221.5	1017	999.625	921.5	1005.62
41	0	sham	Social	Test	Reaction_time	1958.75	2058.25	1152.88	1736.5	1651.88	1138.5	1290	949.5	1052.25	997.125	988.375	910
42	1	cathode	Social	Test	Reaction_time	1549.38	1505.25	1421	1281.38	1738.62	1083.12	1364.75	1325.75	1265.5	1473.25	1403.25	1318.5
43	1	sham	Social	Test	Reaction_time	1642	1560	1997.25	1514.5	1723.12	1467.12	1145	1395.5	1118	1114.25	1054.12	1216.62
45	1	sham	Social	Test	Reaction_time	1412	968.75	1066.12	1126.12	1249.38	1389.38	1101.62	1032.12	925.375	979.25	944.25	889.875
46	0	anode	Social	Test	Reaction_time	1629	1466.88	1402.62	1550.88	2006	1625.62	1446.62	1240.75	1043	1357	1068.12	1055.25
47	0	anode	Social	Test	Reaction_time	1460.75	1705.25	1549.75	1869	1865.75	1721.38	1704	1764.12	1961.75	1822.75	1598.25	1310.62
48	1	cathode	Social	Test	Reaction_time	1801.5	1753.38	1688.5	1512.75	1249.25	1321.12	1250	1182.62	1238.25	1262.75	1305.38	1076.38
49	1	cathode	Social	Test	Reaction_time	1753.88	1924.88	1639.38	1968.62	1765.38	2017.62	1859.38	1537	1425.38	1130.12	1508.88	1194.38
50	0	anode	Social	Test	Reaction_time	1667	1910.12	2016.5	1930.5	1250.38	1741.5	1675.62	1614.75	1740.25	1578	1267.12	1335.12
51	0	sham	Social	Test	Reaction_time	1929.38	1895.75	1742.5	1284.38	1389.62	1324.62	1403.12	1316.75	1202.25	1192.38	1360.12	1218.5
52	1	anode	Social	Test	Reaction_time	2117.38	1968.38	1673.12	1472.75	1413.75	1542.25	1651.12	1498.88	1212.75	1241.62	1375.88	1221.75
53	1	sham	Social	Test	Reaction_time	1291.38	1379.75	1111.88	1229.38	1295.5	1301.38	1222.75	1243.5	1313.38	1222.5	1253.25	1177.12
54	0	cathode	Social	Test	Reaction_time	2179.88	1665.62	1458.12	1285.38	1200.62	1175.12	1125.38	1015.88	1083	1031.88	932.625	964.625
55	0	cathode	Social	Test	Reaction_time	1890.62	2036.75	1754.25	1725.12	1460.25	1353	1222.38	1268.38	1307.75	1136.38	1284.88	1075
56	1	cathode	Social	Test	Reaction_time	2077.88	1740.88	1461.38	1399.88	1390.62	1535.62	1372.62	1577.12	1569.38	1585.75	1941.62	1604.75
57	0	sham	Social	Test	Reaction_time	1909.88	1828.62	1775.25	1937	1855.75	1454.25	1377.62	1134.75	1138.12	1069.5	1188	1015.75
58	0	anode	Social	Test	Reaction_time	2215.5	1341.12	1825.75	1328.12	1384.38	1631.38	1288.62	1063.12	1293.75	1006.5	1039.38	936.375
59	0	anode	Social	Test	Reaction_time	1636.62	1589.38	1722.75	1893.75	1998.38	1643	1974.75	1712	1853.62	1752	1677.88	1818.88
60	1	sham	Social	Test	Reaction_time	1940.75	1675.75	1627.38	1307.88	1414.38	1162.5	1046.12	947.5	1066.62	1328.38	1421.5	1080.25
61	1	sham	Social	Test	Reaction_time	1798.38	1595.5	1845	1790.5	1710	1667	1738.5	1706.38	1828.12	1660.75	1504	1375.38
62	1	anode	Social	Test	Reaction_time	2144	1810.75	2019.12	1679.75	1666.25	1652.12	1668.88	1387.88	1433.5	1286.38	1098.38	1119.38
63	0	cathode	Social	Test	Reaction_time	1910.25	1533.25	1673.12	1617.75	2021.25	1683.25	1777.25	1618.75	1638	1436	1395.12	1444.88
64	0	cathode	Social	Test	Reaction_time	1875.75	1460.25	1621.38	1547.62	1504.38	1343.38	1496.12	1251.25	1274	1305.75	1212.75	1151.38
65	0	anode	Social	Test	Reaction_time	1546.88	1550.5	1235.38	1307.5	1463.12	1093.88	1029.75	1023.25	1068.75	905.375	889.125	954.375
66	1	cathode	Social	Test	Reaction_time	2471.25	1817.38	1730.25	1836.75	1463.25	1357.75	1331	1492.62	1328.62	1225.75	1412.12	1096.38
67	1	cathode	Social	Test	Reaction_time	1439	1557.88	1377.75	1487	1618.75	1580.75	1351	1311.25	963.5	1168.5	1193.5	1119.88
68	1	cathode	Social	Test	Reaction_time	2006	1642	1557.12	1407.38	1465.75	1406.38	1238.62	1470.38	1294.88	1074	1177.62	1079.12
69	0	cathode	Social	Test	Reaction_time	1998.88	1848.75	1487	1237.5	1183.62	1218	1148.62	1075.75	1049.75	1116.75	1084.75	1060.75
70	0	cathode	Social	Test	Reaction_time	1967.12	1434.75	1516.75	1686.25	1498.38	1212.38	913	1126.75	1023.5	1214.25	1107.5	1089.75
71	0	sham	Social	Test	Reaction_time	2046.25	2301.12	2159.62	2052.62	1957.25	1836.5	1657.75	1665.88	1720.12	1338	1318.75	1725.12
72	0	anode	Social	Test	Reaction_time	1499.25	1394.88	1480	1239	1261.38	1426.38	1448.38	1403.62	1002.75	1040.38	1106.75	1116.25
73	1	cathode	Social	Test	Reaction_time	2475.25	1638	1834	1696.38	1421.25	1310.88	1215.5	1060.25	1167.25	1230.38	1036.38	973.625
74	1	cathode	Social	Test	Reaction_time	1918	1307.75	1721	1611.25	1726	1275.12	1198.25	1069.12	1184.75	1242.62	948.5	1117.75
75	1	sham	Social	Test	Reaction_time	2229.12	1641.62	1380.62	1527.88	1383	1144.38	1170	1141.62	1094.38	1162.62	952.875	1093.88
76	1	sham	Social	Test	Reaction_time	1659.5	2133.75	1568.5	1715.5	1755	1704.75	1701.38	1452.62	1499.5	1644.12	1471.38	1520.38
77	1	anode	Social	Test	Reaction_time	1722.25	2130.12	2108.62	2231.25	1640.88	1529.5	1672.5	1656.75	1598.12	1639.75	1497.62	1379.62
78	1	anode	Social	Test	Reaction_time	1165.38	1247.38	1568.88	1530	1560.25	1607	1613.62	1423	1318.88	1423.75	1482.5	1262.12
79	1	sham	Social	Test	Reaction_time	1846.25	1893	1223.12	1837.75	1876.88	1344.12	1356.5	1457.62	1344.12	1033.88	1101.38	1075
81	0	sham	Social	Test	Reaction_time	1560.62	1384.12	1793.12	1739.75	1633.38	1829.25	1635.38	1631.38	1530.88	1328.5	1577.25	1382.88
82	0	anode	Social	Test	Reaction_time	1660.12	2088.5	1874.12	1839	1630.38	1980.88	1942.38	1787.38	1604.88	1594	1428.75	1169.12
83	1	cathode	Social	Test	Reaction_time	1699.5	1930.12	1839.75	1541.75	1373.75	1402.25	979.75	1391.38	1133.5	1168.5	1058.88	1162.25
84	1	sham	Social	Test	Reaction_time	1886.38	1634	2139.12	1814.62	1713	1875.38	1511.12	1676.5	1271.12	1420.12	1650.5	1546.62
85	1	cathode	Social	Test	Reaction_time	1922.5	1803.62	1412.5	1793.88	1661.88	1893.75	1433.38	1642.25	1676	1825.38	1449	1230.25
86	0	anode	Social	Test	Reaction_time	2269.62	1640.88	1769.75	2093.25	1423.62	1990.12	2066.25	2168.25	1971	1550.5	1776.25	1255.62
87	1	anode	Social	Test	Reaction_time	1588.25	1655.62	2070.38	1979.62	1824.38	1984.38	1613	1463.38	1616.38	1471.75	1514.88	1320
88	0	sham	Social	Test	Reaction_time	1713.88	2204.38	1764.5	2036.12	1677.75	1409.38	1341.75	1195.12	1082	1107.75	1111.75	1019.75
89	0	sham	Social	Test	Reaction_time	1772.5	1965.12	1531	1805.75	1720.25	1433.25	1669.25	1587.62	1366.75	1518.5	1294.12	1342.75
90	1	sham	Social	Test	Reaction_time	1706.38	1521.5	1559.88	1694.75	1572.38	1702.5	1505.88	1474	1276.12	1428.38	1293.5	1187
91	1	sham	Social	Test	Reaction_time	1132.25	1976.5	1355.38	1799.62	1610.38	1571.38	1723.12	1822	1553.62	1859.5	1647.38	1550
92	1	cathode	Social	Test	Reaction_time	2006.75	1796	1775	1882.25	1792.25	1844.5	1432.25	1354.88	1464.62	1775.38	1479.38	1609.75
93	1	anode	Social	Test	Reaction_time	2203	2063.25	1659.62	1973	2195.5	1818.38	1997.88	2305.62	1808.38	1888	1496.88	1563.38
94	1	sham	Social	Test	Reaction_time	1710.75	2124.12	2318.5	1569.12	1608.88	1769.62	1844.75	1651.88	1479.88	1178.62	1238.5	1130.25
95	1	cathode	Social	Test	Reaction_time	1905	1854.75	1608.12	1555.88	1253.62	1203.88	1175.5	1116.25	1172.12	989	1068	1064.62
96	1	cathode	Social	Test	Reaction_time	2020	1778.62	1576	1682	1270.25	1302.38	1301.62	1317.75	1140.88	1150	1035.62	1274.62
97	1	sham	Social	Test	Reaction_time	1754.5	1423.62	1398.62	1474.75	1746.12	1545.88	1529.62	1248.75	1344.75	1188.88	1169.75	1178.5
98	1	anode	Social	Test	Reaction_time	1347.62	1573.12	1933.5	1389.38	1701.25	1674	1535.5	1611.62	1771.38	1444.25	1243	1257.88
99	1	sham	Social	Test	Reaction_time	1420.12	1873.25	1724.25	1400.12	1764.25	1691.88	1905.25	1393.88	1440.5	1436.5	1171.88	1120.62
100	1	cathode	Social	Test	Reaction_time	1476.5	1719.75	1812.12	1325.38	1423.75	1500.62	1448.88	1391.25	1574.25	1462.62	1239.75	1248.12
101	1	sham	Social	Test	Reaction_time	1809.12	1834.88	2100.75	1874	1737.12	1964.5	1744.38	1400	1484.62	1389.25	1259.88	1618.12
102	0	cathode	Social	Test	Reaction_time	1676.12	1777	1392.75	1775.75	1707.5	1544.5	1515.38	1356.62	1364.75	1364.62	1452.38	1256.5
103	1	sham	Social	Test	Reaction_time	2393.75	2277.88	1925.5	1809.12	1593.5	1485.38	1367.25	1411.5	1274.62	1292	1365.5	1327
104	1	cathode	Social	Test	Reaction_time	1771.25	1533.25	1874.62	1720.25	1623.5	1795.12	1562.88	1295.25	1258.25	1290.5	1480	1278.5
105	1	anode	Social	Test	Reaction_time	1112	1171.62	1037.62	1007.88	996.875	1091.38	918.125	836	767.875	859.625	916.125	1002
106	1	cathode	Social	Test	Reaction_time	1367.88	1638.12	2016.75	1648.25	1634.5	1959.12	1892.75	2225.25	1960.38	1870.62	1848.25	1787.25
107	0	sham	Social	Test	Reaction_time	1363.75	1283.62	1306.25	1167.88	1215.88	1138.88	980.875	1028.38	1025.5	982.875	1030	1025.62
108	1	cathode	Social	Test	Reaction_time	1572.62	1944.5	1956	1664.12	1199.88	1031.75	881.875	835.375	796.5	930.875	792.25	861
109	0	sham	Social	Test	Reaction_time	1353.38	1462.5	924.5	1037.25	1001.5	1190.12	1186.62	1202.75	958.875	939.875	933.25	1107.75
110	1	anode	Social	Test	Reaction_time	2110.75	1990.38	1858.38	1803.5	1539	1844.88	1891.62	1861.88	1716.38	2059.12	1588.88	1690.12
111	1	anode	Social	Test	Reaction_time	1342.5	1633.62	1716.12	1575.5	2168.12	1985.88	1691.75	1655.25	2039.75	1883.88	1965.25	1861.12
112	1	sham	Social	Test	Reaction_time	1877.25	1363.25	1037.12	1279.5	1234.25	1174.75	1144.88	930.25	1026.88	901.5	971.75	1046
113	1	cathode	Social	Test	Reaction_time	1878.62	1591.75	1307.75	1313.88	1043.75	1038.88	1253.88	1147.5	1089.75	972.125	1151.25	960.625
114	1	anode	Social	Test	Reaction_time	1253.38	2112.88	1793.25	1421.62	1716	1553	1482.38	1394.62	1386.38	1315.75	1303.5	1131.5
115	0	cathode	Social	Test	Reaction_time	1565.5	1854.75	1655.75	1700.38	1555.25	1751.12	1517.62	1435.88	1689	1474.62	1375.25	1316.5
116	0	anode	Social	Test	Reaction_time	2238	2161.5	2041	1899.88	1396.38	1536.88	1361	1330.75	1339.25	1221.25	1190.62	1211.12
117	0	anode	Social	Test	Reaction_time	1482.75	1562.75	1486.38	1508.62	1448.5	1647.88	1817.12	1999.62	1858.12	1894.12	1823.12	1267.75
118	1	anode	Social	Test	Reaction_time	1730.88	1504.62	1275.75	1254	1015.38	1125.75	1119.38	987.625	1053.88	1128.38	1256.88	987.5
119	0	cathode	Social	Test	Reaction_time	1812	1416.25	1701	1506.5	1837.12	1681.62	1198.38	1462	1192.5	966.25	952.75	946.125
120	0	anode	Social	Test	Reaction_time	1808.62	2284.38	1718.62	1730.75	1760.62	1770.12	1581.5	1538.75	1263.25	1187.62	1175.5	1061.75
122	0	sham	Social	Test	Reaction_time	1475	1552.5	1237.75	1476.25	1854.75	1243.5	1494.88	1602.25	1617.25	1570.5	1078	1324.62
123	0	sham	Social	Test	Reaction_time	1684.38	1689.12	1732.25	1615.88	1342.12	1346.75	1329.38	1188.38	1002.38	1150.62	1108.12	1130.62
124	0	anode	Social	Test	Reaction_time	2098.62	1933.12	1856.62	1121.38	1903.75	1730.5	1661.88	1787.25	1878.62	1863.38	1729.38	1620.75
125	0	cathode	Social	Test	Reaction_time	2105	1386.38	1526	1385.88	1208.25	1185.75	1167	1044	1117.25	1053.88	1010	1011.5
126	0	cathode	Social	Test	Reaction_time	1586.5	1073.88	1337.75	1573.75	1368.25	1385.62	1472.88	1492.5	1676.88	1177.75	1339.88	1757.38
127	0	anode	Social	Test	Reaction_time	1706.25	1693	1821.38	1812.25	1887.25	1710.38	1672.25	1568.62	1375	1414.5	1343.25	1274.88
128	0	cathode	Social	Test	Reaction_time	1529	1935.12	1660.25	1702.62	1839.75	1194.5	1621.5	1452	1585.88	1790.5	1878.38	1774
129	0	sham	Social	Test	Reaction_time	1885.25	1881.12	1813.12	1555.88	1430.62	1408.12	1252.62	1293.12	1323.12	1334.38	1238.62	1137.25
130	1	anode	Social	Test	Reaction_time	1503.25	1670.75	1771.5	2195.25	1537.25	1938.88	1716.25	1881.88	1718.62	1594.88	1625.62	1692.12
132	0	cathode	Social	Test	Reaction_time	2135.88	1998.88	1831.12	2054.75	1878.12	1757	1504	1961.75	1871.25	2028.25	1800.12	1938.62
133	0	sham	Social	Test	Reaction_time	2369.5	1697.38	1407.62	1588	1432.38	1274	1299.38	1162.88	1300.38	1120.62	1232.62	1053.62
134	0	cathode	Social	Test	Reaction_time	1629.38	1478.88	1505.88	1485.38	1825	1637.12	1386.75	1259.12	1188.38	1423.25	1232.5	1264.62
135	0	sham	Social	Test	Reaction_time	2002.88	1460.88	1459.88	1633.12	1501.25	1322.38	1529.25	1346.5	1048.38	1328.75	1332.88	1162.38
136	0	cathode	Social	Test	Reaction_time	2026	1758	1365.75	1302.12	1589.62	1366	1246.38	1085.38	1112.75	879.875	757.5	740
138	0	cathode	Social	Test	Reaction_time	1917.88	2030.88	1979	1585.62	1391.5	1228.75	1169.88	1186.12	1163.88	1165	1102.25	1100.88
139	0	sham	Social	Test	Reaction_time	2061	1898.62	1740.75	1702	1687.75	1468.5	1427.25	1412.62	1232.5	1123.25	1202.12	1089.38
140	0	cathode	Social	Test	Reaction_time	1562.12	1250.62	1272.38	1190.38	1170.75	1141.38	984.5	1129.62	1001.88	1105.12	1003.25	1008.75
141	0	sham	Social	Test	Reaction_time	1502.38	1765.88	1451.62	1766.5	1739.88	1408.88	1298.62	1149.75	1067	1182.12	1114.62	1014.38
142	0	cathode	Social	Test	Reaction_time	1081.5	1225.25	1660.25	1630.88	1540.12	1356.75	1325.62	1498	1744	1539.5	1357.88	1411.5
143	0	anode	Social	Test	Reaction_time	1705.12	1745.5	1757.12	2024.88	1360	1709.88	1323.75	1720.5	1588.75	1577.62	1608.12	1605.38

## Sheet: Figure6
Phase	Rank Type	Hierarchy Type	Group Comparison	Data Type	Average marginal effect (Estimated Beta)	SEM
Training	Higher	Social	Cathode vs Sham	Accuracy_rate	0.0241236	0.0191827
Training	Higher	Non_social	Cathode vs Sham	Accuracy_rate	-0.0108916	0.0214556
Training	Lower	Social	Cathode vs Sham	Accuracy_rate	0.0048967	0.0197918
Training	Lower	Non_social	Cathode vs Sham	Accuracy_rate	-0.0336939	0.0207649
Training	Higher	Social	Anode vs Sham	Accuracy_rate	-0.0550252	0.0204839
Training	Higher	Non_social	Anode vs Sham	Accuracy_rate	0.0018254	0.0211751
Training	Lower	Social	Anode vs Sham	Accuracy_rate	-0.0297469	0.0206655
Training	Lower	Non_social	Anode vs Sham	Accuracy_rate	0.0042136	0.0199176
Training	Higher	Social	Cathode vs Sham	Reaction_time	-28.4307	37.3321
Training	Higher	Non_social	Cathode vs Sham	Reaction_time	-6.9783	37.3321
Training	Lower	Social	Cathode vs Sham	Reaction_time	-22.5449	37.3549
Training	Lower	Non_social	Cathode vs Sham	Reaction_time	-20.7672	37.3549
Training	Higher	Social	Anode vs Sham	Reaction_time	33.7155	37.3321
Training	Higher	Non_social	Anode vs Sham	Reaction_time	-36.4938	37.3321
Training	Lower	Social	Anode vs Sham	Reaction_time	6.78118	37.3549
Training	Lower	Non_social	Anode vs Sham	Reaction_time	-31.7096	37.3549

## Sheet: FigureS1
Subject	Gender	tDCS	Phase	Hierarchy Type	Trial Type	Accuracy rate	Reaction Time
8	1	anode	Training	Non_social	First_time	0.333333	1182.83
9	0	anode	Training	Non_social	First_time	0.5	1187
10	0	anode	Training	Non_social	First_time	0.333333	1850.17
11	1	sham	Training	Non_social	First_time	0.166667	1820.17
12	1	anode	Training	Non_social	First_time	0.333333	1305
13	1	anode	Training	Non_social	First_time	0.5	1543.5
14	0	sham	Training	Non_social	First_time	0.666667	1345.17
15	0	anode	Training	Non_social	First_time	0.5	1955.5
16	0	anode	Training	Non_social	First_time	0.166667	1893.5
17	0	sham	Training	Non_social	First_time	0.5	1903.83
18	1	anode	Training	Non_social	First_time	0.666667	1283
19	1	sham	Training	Non_social	First_time	0.166667	1324
20	1	sham	Training	Non_social	First_time	0.5	1101.33
21	1	anode	Training	Non_social	First_time	0.166667	1780.33
22	1	sham	Training	Non_social	First_time	0.5	1480.17
24	1	sham	Training	Non_social	First_time	0.333333	1453.67
25	0	anode	Training	Non_social	First_time	0.666667	1614.67
26	0	sham	Training	Non_social	First_time	0.166667	2144.67
27	0	sham	Training	Non_social	First_time	0.666667	1329.33
28	0	anode	Training	Non_social	First_time	0.166667	1604.83
29	1	anode	Training	Non_social	First_time	0.5	760.167
30	1	anode	Training	Non_social	First_time	0.666667	1091.33
31	0	sham	Training	Non_social	First_time	0.5	1471.17
32	1	sham	Training	Non_social	First_time	0.333333	1440
33	1	anode	Training	Non_social	First_time	0.5	1243.5
36	0	cathode	Training	Non_social	First_time	0.5	1847.83
37	1	cathode	Training	Non_social	First_time	0.333333	1698.33
38	1	cathode	Training	Non_social	First_time	0.666667	1267
39	0	cathode	Training	Non_social	First_time	0.5	1553.17
40	0	cathode	Training	Non_social	First_time	0.5	1029.5
41	0	sham	Training	Non_social	First_time	0.166667	1113
42	1	cathode	Training	Non_social	First_time	0.166667	1606.83
43	1	sham	Training	Non_social	First_time	0.333333	938.5
45	1	sham	Training	Non_social	First_time	0.5	904.167
46	0	anode	Training	Non_social	First_time	0.333333	1046.83
47	0	anode	Training	Non_social	First_time	0.5	1484.67
48	1	cathode	Training	Non_social	First_time	0.166667	1208.33
49	1	cathode	Training	Non_social	First_time	0	1668.5
50	0	anode	Training	Non_social	First_time	0.333333	1541.67
51	0	sham	Training	Non_social	First_time	0	1571
52	1	anode	Training	Non_social	First_time	0.333333	1200.5
53	1	sham	Training	Non_social	First_time	0.166667	1884.67
54	0	cathode	Training	Non_social	First_time	0.166667	1659.83
55	0	cathode	Training	Non_social	First_time	1	1645
56	1	cathode	Training	Non_social	First_time	0.666667	1572.5
57	0	sham	Training	Non_social	First_time	0.166667	1303.17
58	0	anode	Training	Non_social	First_time	0.833333	1216
59	0	anode	Training	Non_social	First_time	0.666667	1268.33
60	1	sham	Training	Non_social	First_time	0.5	1459.33
61	1	sham	Training	Non_social	First_time	0.333333	836
62	1	anode	Training	Non_social	First_time	0.333333	1527.67
63	0	cathode	Training	Non_social	First_time	0.333333	1640
64	0	cathode	Training	Non_social	First_time	0.666667	935
65	0	anode	Training	Non_social	First_time	0.5	1449.83
66	1	cathode	Training	Non_social	First_time	0.666667	1972.67
67	1	cathode	Training	Non_social	First_time	0.666667	834.167
68	1	cathode	Training	Non_social	First_time	0.333333	953.5
69	0	cathode	Training	Non_social	First_time	0.333333	2266.83
70	0	cathode	Training	Non_social	First_time	0.333333	1953.33
71	0	sham	Training	Non_social	First_time	0	1046
72	0	anode	Training	Non_social	First_time	0.166667	1217.67
73	1	cathode	Training	Non_social	First_time	0.5	1973.33
74	1	cathode	Training	Non_social	First_time	0.333333	2090.33
75	1	sham	Training	Non_social	First_time	0.166667	1091.17
76	1	sham	Training	Non_social	First_time	0.666667	1702.5
77	1	anode	Training	Non_social	First_time	0.5	1422
78	1	anode	Training	Non_social	First_time	0.666667	688.667
79	1	sham	Training	Non_social	First_time	0.166667	1699
81	0	sham	Training	Non_social	First_time	0.333333	1470.5
82	0	anode	Training	Non_social	First_time	0.333333	1378.83
83	1	cathode	Training	Non_social	First_time	0.5	1405.17
84	1	sham	Training	Non_social	First_time	0.5	1606.33
85	1	cathode	Training	Non_social	First_time	0.333333	1541.5
86	0	anode	Training	Non_social	First_time	0.833333	1725.17
87	1	anode	Training	Non_social	First_time	0.5	1402.83
88	0	sham	Training	Non_social	First_time	0.333333	1510
89	0	sham	Training	Non_social	First_time	0.166667	2009.5
90	1	sham	Training	Non_social	First_time	0.5	2047.17
91	1	sham	Training	Non_social	First_time	0.5	1216.17
92	1	cathode	Training	Non_social	First_time	0.5	1855.5
93	1	anode	Training	Non_social	First_time	0.5	2055.33
94	1	sham	Training	Non_social	First_time	0.333333	1164.5
95	1	cathode	Training	Non_social	First_time	0.333333	1564
96	1	cathode	Training	Non_social	First_time	0.666667	1086.5
97	1	sham	Training	Non_social	First_time	0.333333	1192.33
98	1	anode	Training	Non_social	First_time	0.666667	1271.5
99	1	sham	Training	Non_social	First_time	0.333333	986.833
100	1	cathode	Training	Non_social	First_time	0.166667	1231.17
101	1	sham	Training	Non_social	First_time	0.333333	1541.67
102	0	cathode	Training	Non_social	First_time	0.5	1000.17
103	1	sham	Training	Non_social	First_time	0.166667	1847.17
104	1	cathode	Training	Non_social	First_time	0.333333	1774.5
105	1	anode	Training	Non_social	First_time	0.333333	1317.33
106	1	cathode	Training	Non_social	First_time	0.666667	1504.83
107	0	sham	Training	Non_social	First_time	0	1287.17
108	1	cathode	Training	Non_social	First_time	1	1109.17
109	0	sham	Training	Non_social	First_time	0.333333	970.333
110	1	anode	Training	Non_social	First_time	0.5	1569.5
111	1	anode	Training	Non_social	First_time	0.166667	1290
112	1	sham	Training	Non_social	First_time	0.5	2141.5
113	1	cathode	Training	Non_social	First_time	0.666667	1977.5
114	1	anode	Training	Non_social	First_time	0.333333	1615.83
115	0	cathode	Training	Non_social	First_time	0.166667	1995
116	0	anode	Training	Non_social	First_time	0	942.5
117	0	anode	Training	Non_social	First_time	0.333333	1115.5
118	1	anode	Training	Non_social	First_time	0.333333	2331.5
119	0	cathode	Training	Non_social	First_time	0.666667	1122.33
120	0	anode	Training	Non_social	First_time	0.166667	1654.67
122	0	sham	Training	Non_social	First_time	0.333333	1095.5
123	0	sham	Training	Non_social	First_time	0	1654
124	0	anode	Training	Non_social	First_time	0.333333	1378.33
125	0	cathode	Training	Non_social	First_time	0.666667	1836.33
126	0	cathode	Training	Non_social	First_time	0.166667	1030
127	0	anode	Training	Non_social	First_time	0.5	1728.5
128	0	cathode	Training	Non_social	First_time	0.166667	1226.33
129	0	sham	Training	Non_social	First_time	0.166667	1094.83
130	1	anode	Training	Non_social	First_time	0.666667	1516.33
132	0	cathode	Training	Non_social	First_time	0.333333	1530.33
133	0	sham	Training	Non_social	First_time	0.5	1074.67
134	0	cathode	Training	Non_social	First_time	0.666667	1610.33
135	0	sham	Training	Non_social	First_time	0.333333	1819
136	0	cathode	Training	Non_social	First_time	0.333333	1687.83
138	0	cathode	Training	Non_social	First_time	0.166667	789.833
139	0	sham	Training	Non_social	First_time	0.5	1695
140	0	cathode	Training	Non_social	First_time	0.666667	1072.83
141	0	sham	Training	Non_social	First_time	0.166667	1440.17
142	0	cathode	Training	Non_social	First_time	0.5	720.333
143	0	anode	Training	Non_social	First_time	0.166667	1677.17
8	1	anode	Training	Social	First_time	0.333333	1154.67
9	0	anode	Training	Social	First_time	0.5	1195.5
10	0	anode	Training	Social	First_time	0.333333	1723.33
11	1	sham	Training	Social	First_time	0.666667	1458.83
12	1	anode	Training	Social	First_time	0.333333	1502.67
13	1	anode	Training	Social	First_time	0.333333	1492.5
14	0	sham	Training	Social	First_time	0.5	1763.33
15	0	anode	Training	Social	First_time	0.333333	1858.67
16	0	anode	Training	Social	First_time	0.5	1547.17
17	0	sham	Training	Social	First_time	0.333333	2352.67
18	1	anode	Training	Social	First_time	0.166667	1043.83
19	1	sham	Training	Social	First_time	0.333333	1300.17
20	1	sham	Training	Social	First_time	0.333333	1058.5
21	1	anode	Training	Social	First_time	0.166667	1460.17
22	1	sham	Training	Social	First_time	0.333333	1622
24	1	sham	Training	Social	First_time	0.333333	1091.33
25	0	anode	Training	Social	First_time	0.5	2014.33
26	0	sham	Training	Social	First_time	0.666667	2472.5
27	0	sham	Training	Social	First_time	0.333333	1600.5
28	0	anode	Training	Social	First_time	0.333333	2073.67
29	1	anode	Training	Social	First_time	0.5	942.5
30	1	anode	Training	Social	First_time	0.333333	823.667
31	0	sham	Training	Social	First_time	0.333333	1467.67
32	1	sham	Training	Social	First_time	0.5	1339.5
33	1	anode	Training	Social	First_time	0.5	1521.67
36	0	cathode	Training	Social	First_time	0.666667	1816.17
37	1	cathode	Training	Social	First_time	0.5	1654.17
38	1	cathode	Training	Social	First_time	0.5	1630.33
39	0	cathode	Training	Social	First_time	0.333333	1293.17
40	0	cathode	Training	Social	First_time	0.333333	1195.33
41	0	sham	Training	Social	First_time	0.5	1402
42	1	cathode	Training	Social	First_time	0.333333	1238
43	1	sham	Training	Social	First_time	0.166667	1572.5
45	1	sham	Training	Social	First_time	0.333333	1072.33
46	0	anode	Training	Social	First_time	0.666667	935
47	0	anode	Training	Social	First_time	0.5	1788.5
48	1	cathode	Training	Social	First_time	0.333333	1470.33
49	1	cathode	Training	Social	First_time	0.5	1424.67
50	0	anode	Training	Social	First_time	0.166667	1426.17
51	0	sham	Training	Social	First_time	0.166667	2273.5
52	1	anode	Training	Social	First_time	0.666667	1519.33
53	1	sham	Training	Social	First_time	0.5	1365.67
54	0	cathode	Training	Social	First_time	0.166667	1615.83
55	0	cathode	Training	Social	First_time	0.166667	1708.33
56	1	cathode	Training	Social	First_time	0.333333	1860.17
57	0	sham	Training	Social	First_time	0.166667	1283.67
58	0	anode	Training	Social	First_time	0.5	1403.33
59	0	anode	Training	Social	First_time	0	1482
60	1	sham	Training	Social	First_time	0.666667	1228.5
61	1	sham	Training	Social	First_time	0.5	1714
62	1	anode	Training	Social	First_time	0.166667	1637.83
63	0	cathode	Training	Social	First_time	0.666667	1058.17
64	0	cathode	Training	Social	First_time	0.5	1284.33
65	0	anode	Training	Social	First_time	0.333333	2124.17
66	1	cathode	Training	Social	First_time	0.5	1641.5
67	1	cathode	Training	Social	First_time	0.666667	1308.33
68	1	cathode	Training	Social	First_time	0.666667	630.5
69	0	cathode	Training	Social	First_time	0.166667	1548.33
70	0	cathode	Training	Social	First_time	0.333333	2307.17
71	0	sham	Training	Social	First_time	0.833333	2074.17
72	0	anode	Training	Social	First_time	0.5	1627.33
73	1	cathode	Training	Social	First_time	0.166667	1776.83
74	1	cathode	Training	Social	First_time	0.5	2129.5
75	1	sham	Training	Social	First_time	0.5	1761.17
76	1	sham	Training	Social	First_time	0.166667	1280
77	1	anode	Training	Social	First_time	0.5	1546.5
78	1	anode	Training	Social	First_time	0.333333	949.833
79	1	sham	Training	Social	First_time	0.666667	1841.67
81	0	sham	Training	Social	First_time	0.666667	1656.17
82	0	anode	Training	Social	First_time	0.5	1919.33
83	1	cathode	Training	Social	First_time	0.5	1754.33
84	1	sham	Training	Social	First_time	0.333333	1428.33
85	1	cathode	Training	Social	First_time	0.666667	1326.67
86	0	anode	Training	Social	First_time	0.333333	1849.67
87	1	anode	Training	Social	First_time	0.833333	1421
88	0	sham	Training	Social	First_time	0.166667	1941
89	0	sham	Training	Social	First_time	0.166667	1496.33
90	1	sham	Training	Social	First_time	0.333333	1525.83
91	1	sham	Training	Social	First_time	0.333333	2062.17
92	1	cathode	Training	Social	First_time	0.166667	2255.83
93	1	anode	Training	Social	First_time	0.333333	1964.17
94	1	sham	Training	Social	First_time	0.5	1086.83
95	1	cathode	Training	Social	First_time	0.666667	1251.5
96	1	cathode	Training	Social	First_time	0.333333	1415.67
97	1	sham	Training	Social	First_time	0.166667	1441
98	1	anode	Training	Social	First_time	0.333333	1464.33
99	1	sham	Training	Social	First_time	0.5	834.333
100	1	cathode	Training	Social	First_time	0.333333	1629.17
101	1	sham	Training	Social	First_time	0.333333	1490.83
102	0	cathode	Training	Social	First_time	0.166667	1178.5
103	1	sham	Training	Social	First_time	0.5	1991.83
104	1	cathode	Training	Social	First_time	0.5	1707.17
105	1	anode	Training	Social	First_time	0.166667	1065.33
106	1	cathode	Training	Social	First_time	0.166667	1430.17
107	0	sham	Training	Social	First_time	0.333333	1700.17
108	1	cathode	Training	Social	First_time	0.333333	1304
109	0	sham	Training	Social	First_time	0.166667	873.167
110	1	anode	Training	Social	First_time	0.166667	1421.83
111	1	anode	Training	Social	First_time	0.833333	1332
112	1	sham	Training	Social	First_time	0.666667	1579.5
113	1	cathode	Training	Social	First_time	0.666667	1929.67
114	1	anode	Training	Social	First_time	0.333333	1933.17
115	0	cathode	Training	Social	First_time	0.166667	1779.17
116	0	anode	Training	Social	First_time	0.333333	1961
117	0	anode	Training	Social	First_time	0	1090.33
118	1	anode	Training	Social	First_time	0.333333	1469.17
119	0	cathode	Training	Social	First_time	0.666667	1601
120	0	anode	Training	Social	First_time	0.166667	1828.17
122	0	sham	Training	Social	First_time	0.5	1517.83
123	0	sham	Training	Social	First_time	0.666667	1648
124	0	anode	Training	Social	First_time	0.666667	1607.67
125	0	cathode	Training	Social	First_time	0.5	1729.17
126	0	cathode	Training	Social	First_time	0.166667	1904.17
127	0	anode	Training	Social	First_time	0.333333	1478.5
128	0	cathode	Training	Social	First_time	0.333333	1817.33
129	0	sham	Training	Social	First_time	0.333333	1610.33
130	1	anode	Training	Social	First_time	0.333333	1639.83
132	0	cathode	Training	Social	First_time	0.833333	1654.83
133	0	sham	Training	Social	First_time	0.333333	1301.33
134	0	cathode	Training	Social	First_time	0.333333	1941.17
135	0	sham	Training	Social	First_time	0.333333	1766.33
136	0	cathode	Training	Social	First_time	0.333333	1444.33
138	0	cathode	Training	Social	First_time	0.333333	1505.83
139	0	sham	Training	Social	First_time	0.333333	2258.33
140	0	cathode	Training	Social	First_time	0.166667	1654
141	0	sham	Training	Social	First_time	0.5	1577.17
142	0	cathode	Training	Social	First_time	0.333333	938.333
143	0	anode	Training	Social	First_time	0.333333	1504.83
8	1	anode	Training	Non_social	Second_time	0.5	1315
9	0	anode	Training	Non_social	Second_time	0.666667	1236.67
10	0	anode	Training	Non_social	Second_time	1	1476.33
11	1	sham	Training	Non_social	Second_time	0.333333	2138.33
12	1	anode	Training	Non_social	Second_time	0.666667	1375.5
13	1	anode	Training	Non_social	Second_time	0.666667	1369.17
14	0	sham	Training	Non_social	Second_time	0.333333	1486.5
15	0	anode	Training	Non_social	Second_time	0.5	2104.83
16	0	anode	Training	Non_social	Second_time	0.333333	1665
17	0	sham	Training	Non_social	Second_time	0.333333	1918.67
18	1	anode	Training	Non_social	Second_time	0.333333	1158.83
19	1	sham	Training	Non_social	Second_time	0.333333	1573.33
20	1	sham	Training	Non_social	Second_time	0.666667	1060.83
21	1	anode	Training	Non_social	Second_time	0.666667	1965.33
22	1	sham	Training	Non_social	Second_time	0.5	1559.17
24	1	sham	Training	Non_social	Second_time	0.666667	1344.33
25	0	anode	Training	Non_social	Second_time	0.833333	1773.33
26	0	sham	Training	Non_social	Second_time	0.5	2462.33
27	0	sham	Training	Non_social	Second_time	0.666667	1279.67
28	0	anode	Training	Non_social	Second_time	0.5	1463.33
29	1	anode	Training	Non_social	Second_time	0.5	903.333
30	1	anode	Training	Non_social	Second_time	0.833333	1350.5
31	0	sham	Training	Non_social	Second_time	0.5	1565.5
32	1	sham	Training	Non_social	Second_time	0.333333	1342.83
33	1	anode	Training	Non_social	Second_time	0.833333	1223.5
36	0	cathode	Training	Non_social	Second_time	0.666667	2068.5
37	1	cathode	Training	Non_social	Second_time	0.833333	1736
38	1	cathode	Training	Non_social	Second_time	0.666667	1544.67
39	0	cathode	Training	Non_social	Second_time	0.5	1393.67
40	0	cathode	Training	Non_social	Second_time	0.5	1053.17
41	0	sham	Training	Non_social	Second_time	0.666667	1251.5
42	1	cathode	Training	Non_social	Second_time	0.666667	1560.83
43	1	sham	Training	Non_social	Second_time	0.666667	1339.67
45	1	sham	Training	Non_social	Second_time	0.333333	1011.33
46	0	anode	Training	Non_social	Second_time	0.333333	1178
47	0	anode	Training	Non_social	Second_time	0.5	1294
48	1	cathode	Training	Non_social	Second_time	1	1325.83
49	1	cathode	Training	Non_social	Second_time	0.333333	1882.67
50	0	anode	Training	Non_social	Second_time	0.5	1506.5
51	0	sham	Training	Non_social	Second_time	0.833333	1794.33
52	1	anode	Training	Non_social	Second_time	0.5	1363.83
53	1	sham	Training	Non_social	Second_time	0.5	1572.67
54	0	cathode	Training	Non_social	Second_time	0.5	1325.83
55	0	cathode	Training	Non_social	Second_time	0.833333	2116
56	1	cathode	Training	Non_social	Second_time	0.5	1950.5
57	0	sham	Training	Non_social	Second_time	0.666667	1580.33
58	0	anode	Training	Non_social	Second_time	0.5	1451.5
59	0	anode	Training	Non_social	Second_time	0.833333	1333.83
60	1	sham	Training	Non_social	Second_time	0.5	1960.33
61	1	sham	Training	Non_social	Second_time	0.666667	1421.17
62	1	anode	Training	Non_social	Second_time	0.333333	1268
63	0	cathode	Training	Non_social	Second_time	0.333333	1719.33
64	0	cathode	Training	Non_social	Second_time	0.666667	771.5
65	0	anode	Training	Non_social	Second_time	0.333333	1477.33
66	1	cathode	Training	Non_social	Second_time	0.5	1679.67
67	1	cathode	Training	Non_social	Second_time	0.166667	939.333
68	1	cathode	Training	Non_social	Second_time	0	1182.67
69	0	cathode	Training	Non_social	Second_time	0.333333	1380.67
70	0	cathode	Training	Non_social	Second_time	0.5	1778.33
71	0	sham	Training	Non_social	Second_time	0.5	1323.5
72	0	anode	Training	Non_social	Second_time	0.666667	1470.67
73	1	cathode	Training	Non_social	Second_time	0.5	2255.67
74	1	cathode	Training	Non_social	Second_time	0.833333	1816.83
75	1	sham	Training	Non_social	Second_time	0.666667	1512.17
76	1	sham	Training	Non_social	Second_time	0.666667	1944.83
77	1	anode	Training	Non_social	Second_time	1	1334
78	1	anode	Training	Non_social	Second_time	0.5	853.333
79	1	sham	Training	Non_social	Second_time	0.333333	1826.83
81	0	sham	Training	Non_social	Second_time	0.666667	1269.67
82	0	anode	Training	Non_social	Second_time	0.833333	1823.5
83	1	cathode	Training	Non_social	Second_time	0.333333	1994.33
84	1	sham	Training	Non_social	Second_time	0.833333	1586.67
85	1	cathode	Training	Non_social	Second_time	0.666667	1119.67
86	0	anode	Training	Non_social	Second_time	0.666667	1785.67
87	1	anode	Training	Non_social	Second_time	0.333333	1494.83
88	0	sham	Training	Non_social	Second_time	0.333333	2014.67
89	0	sham	Training	Non_social	Second_time	0.666667	1724
90	1	sham	Training	Non_social	Second_time	0.666667	1872
91	1	sham	Training	Non_social	Second_time	0.666667	1301.67
92	1	cathode	Training	Non_social	Second_time	0.166667	1599
93	1	anode	Training	Non_social	Second_time	0.333333	1876.17
94	1	sham	Training	Non_social	Second_time	0	1386.33
95	1	cathode	Training	Non_social	Second_time	0.333333	1411.5
96	1	cathode	Training	Non_social	Second_time	0.666667	1119.67
97	1	sham	Training	Non_social	Second_time	0.666667	1399.17
98	1	anode	Training	Non_social	Second_time	0.666667	1354.5
99	1	sham	Training	Non_social	Second_time	0.333333	862.167
100	1	cathode	Training	Non_social	Second_time	0	1596.33
101	1	sham	Training	Non_social	Second_time	0.333333	1749.17
102	0	cathode	Training	Non_social	Second_time	0.5	883.333
103	1	sham	Training	Non_social	Second_time	0.666667	1841
104	1	cathode	Training	Non_social	Second_time	0.666667	1719
105	1	anode	Training	Non_social	Second_time	0.666667	1492.33
106	1	cathode	Training	Non_social	Second_time	0.666667	1528.17
107	0	sham	Training	Non_social	Second_time	0.166667	1211
108	1	cathode	Training	Non_social	Second_time	0.833333	1098.5
109	0	sham	Training	Non_social	Second_time	0.666667	823
110	1	anode	Training	Non_social	Second_time	0.333333	1613.83
111	1	anode	Training	Non_social	Second_time	0.333333	1174
112	1	sham	Training	Non_social	Second_time	0.666667	1820.83
113	1	cathode	Training	Non_social	Second_time	0.666667	1887.67
114	1	anode	Training	Non_social	Second_time	0.333333	1297.33
115	0	cathode	Training	Non_social	Second_time	0.5	1246.83
116	0	anode	Training	Non_social	Second_time	0.333333	2016.33
117	0	anode	Training	Non_social	Second_time	0.833333	1141.83
118	1	anode	Training	Non_social	Second_time	0.666667	1379.33
119	0	cathode	Training	Non_social	Second_time	0.666667	911.5
120	0	anode	Training	Non_social	Second_time	0.833333	1980.67
122	0	sham	Training	Non_social	Second_time	0.333333	1113.33
123	0	sham	Training	Non_social	Second_time	0.666667	1752.17
124	0	anode	Training	Non_social	Second_time	0.5	1165.17
125	0	cathode	Training	Non_social	Second_time	1	1716.17
126	0	cathode	Training	Non_social	Second_time	0.5	1218.33
127	0	anode	Training	Non_social	Second_time	0.333333	1832.67
128	0	cathode	Training	Non_social	Second_time	0.666667	1319.5
129	0	sham	Training	Non_social	Second_time	0.333333	1404.83
130	1	anode	Training	Non_social	Second_time	0.666667	1630.83
132	0	cathode	Training	Non_social	Second_time	0.333333	1468
133	0	sham	Training	Non_social	Second_time	0.666667	1773.17
134	0	cathode	Training	Non_social	Second_time	0.333333	1820
135	0	sham	Training	Non_social	Second_time	0.666667	1480
136	0	cathode	Training	Non_social	Second_time	0.333333	1401.83
138	0	cathode	Training	Non_social	Second_time	0.5	1156.5
139	0	sham	Training	Non_social	Second_time	0.666667	1763
140	0	cathode	Training	Non_social	Second_time	0.333333	1157.5
141	0	sham	Training	Non_social	Second_time	0.5	1297.83
142	0	cathode	Training	Non_social	Second_time	0.333333	775.333
143	0	anode	Training	Non_social	Second_time	0.5	1845.5
8	1	anode	Training	Social	Second_time	0.333333	1121
9	0	anode	Training	Social	Second_time	0.666667	1174.17
10	0	anode	Training	Social	Second_time	0.833333	1916.5
11	1	sham	Training	Social	Second_time	0.333333	1706
12	1	anode	Training	Social	Second_time	0.5	1495.33
13	1	anode	Training	Social	Second_time	0.5	1328.83
14	0	sham	Training	Social	Second_time	0.333333	1645.17
15	0	anode	Training	Social	Second_time	0.5	1929.83
16	0	anode	Training	Social	Second_time	0.666667	1371
17	0	sham	Training	Social	Second_time	0.333333	1925
18	1	anode	Training	Social	Second_time	0.666667	1297.33
19	1	sham	Training	Social	Second_time	0.666667	1317
20	1	sham	Training	Social	Second_time	0.666667	1026.17
21	1	anode	Training	Social	Second_time	0.5	1623.67
22	1	sham	Training	Social	Second_time	0.5	1624.83
24	1	sham	Training	Social	Second_time	0.666667	1178.83
25	0	anode	Training	Social	Second_time	0.833333	1254.5
26	0	sham	Training	Social	Second_time	0.666667	1965.33
27	0	sham	Training	Social	Second_time	0.833333	1549.17
28	0	anode	Training	Social	Second_time	0.166667	1843.67
29	1	anode	Training	Social	Second_time	0.333333	1191.5
30	1	anode	Training	Social	Second_time	0.666667	1106.17
31	0	sham	Training	Social	Second_time	0.833333	1992.67
32	1	sham	Training	Social	Second_time	0.666667	1462.17
33	1	anode	Training	Social	Second_time	0.666667	1563.67
36	0	cathode	Training	Social	Second_time	0.166667	2297.83
37	1	cathode	Training	Social	Second_time	0.666667	1371.5
38	1	cathode	Training	Social	Second_time	0.5	1734.33
39	0	cathode	Training	Social	Second_time	0.5	1594
40	0	cathode	Training	Social	Second_time	0.833333	1531.67
41	0	sham	Training	Social	Second_time	0.5	1581.17
42	1	cathode	Training	Social	Second_time	0.333333	1738
43	1	sham	Training	Social	Second_time	0.833333	1699.83
45	1	sham	Training	Social	Second_time	0.333333	1111.17
46	0	anode	Training	Social	Second_time	0.5	1229.67
47	0	anode	Training	Social	Second_time	0.666667	1748
48	1	cathode	Training	Social	Second_time	0.333333	1888.33
49	1	cathode	Training	Social	Second_time	0.833333	1876.67
50	0	anode	Training	Social	Second_time	0.333333	1712.17
51	0	sham	Training	Social	Second_time	0.666667	1960.33
52	1	anode	Training	Social	Second_time	0.5	1598.17
53	1	sham	Training	Social	Second_time	0.833333	1433.5
54	0	cathode	Training	Social	Second_time	0.666667	1740.33
55	0	cathode	Training	Social	Second_time	0.5	1398.83
56	1	cathode	Training	Social	Second_time	0.166667	2018.5
57	0	sham	Training	Social	Second_time	0.666667	1445.5
58	0	anode	Training	Social	Second_time	0.5	1476.83
59	0	anode	Training	Social	Second_time	0.333333	1596.33
60	1	sham	Training	Social	Second_time	0.5	1688.33
61	1	sham	Training	Social	Second_time	0.166667	1409.5
62	1	anode	Training	Social	Second_time	0.333333	2009.67
63	0	cathode	Training	Social	Second_time	0.333333	1501.83
64	0	cathode	Training	Social	Second_time	0.333333	1074.5
65	0	anode	Training	Social	Second_time	1	1667.33
66	1	cathode	Training	Social	Second_time	0.5	2279.83
67	1	cathode	Training	Social	Second_time	0.5	1298.5
68	1	cathode	Training	Social	Second_time	0.833333	731.667
69	0	cathode	Training	Social	Second_time	0.666667	1714
70	0	cathode	Training	Social	Second_time	0.5	1531.83
71	0	sham	Training	Social	Second_time	0.5	2306.5
72	0	anode	Training	Social	Second_time	0.833333	1896.17
73	1	cathode	Training	Social	Second_time	0.666667	1503
74	1	cathode	Training	Social	Second_time	0.333333	1549.33
75	1	sham	Training	Social	Second_time	0.5	1662.17
76	1	sham	Training	Social	Second_time	0.5	1796.33
77	1	anode	Training	Social	Second_time	0.333333	1761.33
78	1	anode	Training	Social	Second_time	0.666667	1022.67
79	1	sham	Training	Social	Second_time	0.5	1736.83
81	0	sham	Training	Social	Second_time	0.5	1880
82	0	anode	Training	Social	Second_time	0.333333	1862.17
83	1	cathode	Training	Social	Second_time	0.666667	913.167
84	1	sham	Training	Social	Second_time	0.5	1409.83
85	1	cathode	Training	Social	Second_time	0.5	1374
86	0	anode	Training	Social	Second_time	0.166667	1723.83
87	1	anode	Training	Social	Second_time	0.5	1835.17
88	0	sham	Training	Social	Second_time	0.5	2128.67
89	0	sham	Training	Social	Second_time	0.333333	1658.17
90	1	sham	Training	Social	Second_time	0.166667	1572.5
91	1	sham	Training	Social	Second_time	0.5	1992.17
92	1	cathode	Training	Social	Second_time	0.333333	1932.33
93	1	anode	Training	Social	Second_time	0.833333	1804
94	1	sham	Training	Social	Second_time	0.333333	1479
95	1	cathode	Training	Social	Second_time	0.5	1320.5
96	1	cathode	Training	Social	Second_time	0.333333	1887.83
97	1	sham	Training	Social	Second_time	0.666667	1623.67
98	1	anode	Training	Social	Second_time	0.333333	1486.67
99	1	sham	Training	Social	Second_time	0.833333	1003.17
100	1	cathode	Training	Social	Second_time	0.5	1743.83
101	1	sham	Training	Social	Second_time	0.666667	1966.67
102	0	cathode	Training	Social	Second_time	0.5	1123.83
103	1	sham	Training	Social	Second_time	0.333333	2378.17
104	1	cathode	Training	Social	Second_time	0.5	2002.5
105	1	anode	Training	Social	Second_time	0.666667	1069.5
106	1	cathode	Training	Social	Second_time	0.666667	1690.5
107	0	sham	Training	Social	Second_time	0.5	1592.33
108	1	cathode	Training	Social	Second_time	0.5	1314
109	0	sham	Training	Social	Second_time	0.333333	970.5
110	1	anode	Training	Social	Second_time	0.166667	1353.67
111	1	anode	Training	Social	Second_time	0.666667	1294.5
112	1	sham	Training	Social	Second_time	0.5	1162.83
113	1	cathode	Training	Social	Second_time	1	2205.17
114	1	anode	Training	Social	Second_time	0.666667	1544.33
115	0	cathode	Training	Social	Second_time	0.333333	1857.67
116	0	anode	Training	Social	Second_time	0.5	2516.83
117	0	anode	Training	Social	Second_time	0.5	1130.83
118	1	anode	Training	Social	Second_time	0.666667	1683.17
119	0	cathode	Training	Social	Second_time	0.333333	1339.67
120	0	anode	Training	Social	Second_time	0.5	1830.5
122	0	sham	Training	Social	Second_time	1	1545.33
123	0	sham	Training	Social	Second_time	1	1612
124	0	anode	Training	Social	Second_time	1	1708.17
125	0	cathode	Training	Social	Second_time	0.833333	1675.17
126	0	cathode	Training	Social	Second_time	0.5	1699.33
127	0	anode	Training	Social	Second_time	0.5	1656.33
128	0	cathode	Training	Social	Second_time	0.166667	1820
129	0	sham	Training	Social	Second_time	0.333333	1715.17
130	1	anode	Training	Social	Second_time	0.5	1773.83
132	0	cathode	Training	Social	Second_time	0.5	1730.67
133	0	sham	Training	Social	Second_time	0.5	1557.67
134	0	cathode	Training	Social	Second_time	0.333333	1831.17
135	0	sham	Training	Social	Second_time	0.5	2166.67
136	0	cathode	Training	Social	Second_time	0.833333	1284
138	0	cathode	Training	Social	Second_time	0.333333	1491.83
139	0	sham	Training	Social	Second_time	0.333333	1609.5
140	0	cathode	Training	Social	Second_time	0.5	1556.83
141	0	sham	Training	Social	Second_time	0.833333	1366.33
142	0	cathode	Training	Social	Second_time	0.5	897.5
143	0	anode	Training	Social	Second_time	0.666667	1543.33
